# Supplementary material for: Detection of elusive DNA copy-number variations in hereditary disease and cancer through the use of noncoding and off-target sequencing reads
Source: Am J Hum Genet. 2024 Mar 25;111(4):701–13. doi: 10.1016/j.ajhg.2024.03.001 (PMC11023916; doi:10.1016/j.ajhg.2024.03.001)
Supplement: Table S2. Performance of the tested tools on both the ICR96 dataset and the IRD cohort [file mmc3.xlsx]

## Sheet: Sheet1
	Supplemental Table 2. Performance of the tested tools on both the ICR96 dataset and the IRD cohort.
	Any overlap with true CNV
	Tool	ICR96 dataset							IRD cohort
		All CNVs					Single exon		All CNVs					Off-target		Single exon		Other - kits 1 and 3		Other - kit 2
		TP	FN	FP	Sensitivity	Specificity	TP	Sensitivity	TP	FN	FP	Sensitivity	Specificity	TP	Sensitivity	TP	Sensitivity	TP	Sensitivity	TP	Sensitivity
	OFF-PEAK	68	0	52	1	0.566667	25	1	37	0	98	1	0.274074	5	1	10	1	9	1	13	1
	OFF-PEAK-HQ	66	2	10	0.970588	0.868421	24	0.96	35	2	9	0.945946	0.795455	4	0.8	10	1	8	0.888889	13	1
	ExomeDepth	64	4	152	0.941176	0.296296	22	0.88	30	7	56	0.810811	0.348837	0	0	9	0.9	8	0.888889	13	1
	GATK gCNV	63	5	4327	0.926471	0.0143508	21	0.84	30	7	50	0.810811	0.375	0	0	9	0.9	8	0.888889	13	1
	SavvyCNV	66	2	610	0.970588	0.0976331	24	0.96	24	13	199	0.648649	0.107623	2	0.4	6	0.6	3	0.333333	13	1
	CoNIFER	NA	NA	NA	NA	NA	NA	NA	8	29	55	0.216216	0.126984	0	0	0	0	2	0.222222	6	0.461538
	cn.mops	17	51	135	0.25	0.111842	0	0	8	29	10	0.216216	0.444444	0	0	0	0	4	0.444444	4	0.307692
	controlFREEC	17	44	5225	0.25	0.00324304	5	0.2	6	31	863	0.162162	0.00690449	0	0	1	0.1	3	0.333333	2	0.153846
	CODEX2	3	65	47	0.0441176	0.06	0	0	1	36	24	0.027027	0.04	0	0	0	0	0	0	1	0.0769231
	CNVkit	11	57	107	0.161765	0.0932203	1	0.04	0	37	75	0	0	0	0	0	0	0	0	0	0
	Full overlap with true CNV for captured regions
	Tool	ICR96 dataset							IRD cohort
		All CNVs					Single exon		All CNVs					Off-target		Single exon		Other - kits 1 and 3		Other - kit 2
		TP	FN	FP	Sensitivity	Specificity	TP	Sensitivity	TP	FN	FP	Sensitivity	Specificity	TP	Sensitivity	TP	Sensitivity	TP	Sensitivity	TP	Sensitivity
	OFF-PEAK	65	0	52	0.955882	0.555556	25	1	37	0	98	1	0.274074	5	1	10	1	9	1	13	1
	OFF-PEAK-HQ	63	2	10	0.926471	0.863014	24	0.96	35	2	9	0.945946	0.795455	4	0.8	10	1	8	0.888889	13	1
	ExomeDepth	58	4	152	0.852941	0.27619	22	0.88	29	8	57	0.783784	0.337209	0	0	9	0.9	8	0.888889	12	0.923077
	GATK gCNV	59	5	4327	0.867647	0.0134519	21	0.84	26	11	54	0.702703	0.325	0	0	7	0.7	7	0.777778	12	0.923077
	SavvyCNV	63	2	610	0.926471	0.0936107	24	0.96	24	13	199	0.648649	0.107623	2	0.4	6	0.6	3	0.333333	13	1
	CoNIFER	NA	NA	NA	NA	NA	NA	NA	0	37	63	0	0	0	0	0	0	0	0	0	0
	cn.mops	14	51	135	0.205882	0.0939597	0	0	7	30	11	0.189189	0.388889	0	0	0	0	4	0.444444	3	0.230769
	controlFREEC	16	44	5225	0.235294	0.00305285	5	0.2	0	37	869	0	0	0	0	0	0	0	0	0	0
	CODEX2	3	65	47	0.0441176	0.06	0	0	1	36	24	0.027027	0.04	0	0	0	0	0	0	1	0.0769231
	CNVkit	9	57	107	0.132353	0.0775862	1	0.04	0	37	75	0	0	0	0	0	0	0	0	0	0
	TP: true positives, FN: false negative, FP: false positive
