# Supplementary material for: Detection of elusive DNA copy-number variations in hereditary disease and cancer through the use of noncoding and off-target sequencing reads
Source: Am J Hum Genet. 2024 Mar 25;111(4):701–13. doi: 10.1016/j.ajhg.2024.03.001 (PMC11023916; doi:10.1016/j.ajhg.2024.03.001)
Supplement: Table S3. Samples from the IRD cohort [file mmc4.xlsx]

## Sheet: Sheet1
	Supplemental Table 3. Samples from the IRD cohort.
	ID	Capture kit	Phenotype	Origin
	CHbasl0042	Twist Human Core Exome Plus (kit 2)	Retinitis pigmentosa	Switzerland
	CHbasl0058	Twist Human Core Exome Plus (kit 2)	Retinitis pigmentosa	Switzerland
	CHbasl0072	Twist Human Core Exome Plus (kit 2)	Adult vitelliform macular dystrophy	Switzerland
	CHbasl0077	Twist Human Core Exome Plus (kit 2)	Retinitis pigmentosa	Switzerland
	CHbasl0089	Twist Human Core Exome Plus (kit 2)	Adult vitelliform macular dystrophy	Switzerland
	CHbasl0090	Twist Human Core Exome Plus (kit 2)	Syndromic retinitis pigmentosa	Switzerland
	CHbasl0091	Twist Human Core Exome Plus (kit 2)	Central areolar choroideal dystrophy	Switzerland
	CHbasl0092	Twist Human Core Exome Plus (kit 2)	Retinitis pigmentosa	Switzerland
	CHbasl0093	Twist Human Core Exome Plus (kit 2)	Adult vitelliform macular dystrophy	Switzerland
	CHbasl0108	Twist Human Core Exome Plus (kit 2)	Retinitis pigmentosa	Switzerland
	CHbasl0113	Twist Human Core Exome Plus (kit 2)	Retinitis pigmentosa	Switzerland
	CHbasl0156	Twist Human Core Exome Plus (kit 2)	Retinitis pigmentosa	Switzerland
	CHbasl0157	Twist Human Core Exome Plus (kit 2)	Retinitis pigmentosa	Switzerland
	CHbasl0159	Twist Human Core Exome Plus (kit 2)	Retinitis pigmentosa	Switzerland
	CHbasl0175	Twist Human Core Exome Plus (kit 2)	Retinitis pigmentosa	Switzerland
	CHbasl0203	Twist Human Core Exome Plus (kit 2)	Cone-rod dystrophy	Switzerland
	CHbasl0206	Twist Human Core Exome Plus (kit 2)	Central areolar choroideal dystrophy	Switzerland
	CHbasl0211	Twist Human Core Exome Plus (kit 2)	Choroideremia	Switzerland
	CHbasl0212	Twist Human Core Exome Plus (kit 2)	Retinitis pigmentosa	Switzerland
	CHbasl0217	Twist Human Core Exome Plus (kit 2)	Retinitis pigmentosa	Switzerland
	CHbasl0218	Twist Human Core Exome Plus (kit 2)	Cone-rod dystrophy	Switzerland
	CHbasl0228	Twist Human Core Exome Plus (kit 2)	Retinitis pigmentosa	Switzerland
	CHbasl0231	Twist Human Core Exome Plus (kit 2)	Retinitis pigmentosa	Switzerland
	CHbasl0259	Twist Human Core Exome Plus (kit 2)	Cone-rod dystrophy	Switzerland
	CHbasl0263	Twist Human Core Exome Plus (kit 2)	Maculopathy, diabetes and hearing loss	Switzerland
	CHbasl0281	Twist Human Core Exome Plus (kit 2)	Retinitis pigmentosa	Switzerland
	CHbasl0288	Twist Human Core Exome Plus (kit 2)	Retinitis pigmentosa	Switzerland
	CHbasl0294	Twist Human Core Exome Plus (kit 2)	Leber congenital amaurosis	Switzerland
	CHbasl0300	Twist Human Core Exome Plus (kit 2)	Choroideremia	Switzerland
	CHbasl0303	Twist Human Core Exome Plus (kit 2)	Usher syndrome type I	Switzerland
	CHbasl0312	Twist Human Core Exome Plus (kit 2)	Retinitis pigmentosa	Switzerland
	CHbasl0333	Twist Human Core Exome Plus (kit 2)	Retinal dystrophy	Switzerland
	CHbasl0339	Twist Human Core Exome Plus (kit 2)	Usher syndrome type II	Switzerland
	CHbasl0346	Twist Human Core Exome Plus (kit 2)	Cone-rod dystrophy	Switzerland
	CHbasl0377	Twist Exome 2.0 Panel (kit 3)	Retinitis pigmentosa	Switzerland
	CHbasl0382	Twist Exome 2.0 Panel (kit 3)	Usher syndrome type I	Switzerland
	CHbasl0390	Twist Exome 2.0 Panel (kit 3)	Retinitis pigmentosa	Switzerland
	CHbasl0400	Twist Exome 2.0 Panel (kit 3)	Unclear macular dystrophy	Switzerland
	CHbasl0404	Twist Exome 2.0 Panel (kit 3)	Retinitis pigmentosa	Switzerland
	CHbasl0413	Twist Exome 2.0 Panel (kit 3)	Unclear retinal dystrophy	Switzerland
	CHbasl0430	Twist Exome 2.0 Panel (kit 3)	Adult vitelliform macular dystrophy	Switzerland
	CHbasl0432	Twist Exome 2.0 Panel (kit 3)	Retinitis pigmentosa	Switzerland
	CHbasl0434	Twist Exome 2.0 Panel (kit 3)	Adult vitelliform macular dystrophy	Switzerland
	CHlaus0001	Twist Human Core Exome (kit 1)	Stargardt disease	Switzerland
	CHlaus0002	Twist Human Core Exome (kit 1)	Retinitis pigmentosa	Switzerland
	CHlaus0003	Twist Human Core Exome (kit 1)	Usher syndrome type II	Switzerland
	CHlaus0014	Twist Human Core Exome (kit 1)	Macular dystrophy	Switzerland
	CHlaus0015	Twist Human Core Exome (kit 1)	Retinitis pigmentosa	Switzerland
	CHlaus0016	Twist Human Core Exome (kit 1)	Cone-rod dystrophy	Switzerland
	CHlaus0021	Twist Human Core Exome Plus (kit 2)	Retinitis pigmentosa	Switzerland
	CHlaus0022	Twist Human Core Exome Plus (kit 2)	Retinitis pigmentosa	Switzerland
	CHlaus0023	Twist Human Core Exome Plus (kit 2)	Retinitis pigmentosa	Switzerland
	CHlaus0028	Twist Human Core Exome Plus (kit 2)	Retinitis pigmentosa	Switzerland
	CHlaus0056	Twist Human Core Exome Plus (kit 2)	Retinitis pigmentosa	Switzerland
	CHlaus0059	Twist Human Core Exome Plus (kit 2)	Retinitis pigmentosa	Switzerland
	CHlaus0068	Twist Human Core Exome Plus (kit 2)	Macular dystrophy	Switzerland
	CHlaus0080	Twist Human Core Exome Plus (kit 2)	Macular dystrophy	Switzerland
	CHlaus0086	Twist Human Core Exome Plus (kit 2)	Retinitis pigmentosa	Switzerland
	CHlaus0098	Twist Human Core Exome Plus (kit 2)	Macular dystrophy	Switzerland
	CHlaus0112	Twist Human Core Exome Plus (kit 2)	Macular dystrophy	Switzerland
	CHlaus0191	Twist Human Core Exome Plus (kit 2)	Retinitis pigmentosa	Switzerland
	CHlaus0213	Twist Human Core Exome Plus (kit 2)	Retinitis pigmentosa	Switzerland
	CHlaus0214	Twist Human Core Exome Plus (kit 2)	Retinitis pigmentosa	Switzerland
	CHlaus0216	Twist Human Core Exome Plus (kit 2)	Macular dystrophy	Switzerland
	CHlaus0223	Twist Human Core Exome Plus (kit 2)	Cone-rod dystrophy	Switzerland
	CHlaus0224	Twist Human Core Exome Plus (kit 2)	Usher syndrome type II	Switzerland
	CHlaus0242	Twist Human Core Exome Plus (kit 2)	Adult vitelliform macular dystrophy	Switzerland
	CHlaus0264	Twist Human Core Exome Plus (kit 2)	Macular dystrophy	Switzerland
	CHlaus0295	Twist Human Core Exome Plus (kit 2)	Retinitis pigmentosa	Switzerland
	CHlaus0327	Twist Human Core Exome Plus (kit 2)	Retinitis pigmentosa	Switzerland
	CHlaus0328	Twist Human Core Exome Plus (kit 2)	Leber congenital amaurosis	Switzerland
	CHlaus0355	Twist Exome 2.0 Panel (kit 3)	Fundus albipunctatus	Switzerland
	CHlaus0356	Twist Exome 2.0 Panel (kit 3)	Retinitis pigmentosa	Switzerland
	CHlaus0379	Twist Exome 2.0 Panel (kit 3)	Cone-rod dystrophy	Switzerland
	CHlaus0392	Twist Exome 2.0 Panel (kit 3)	Macular dystrophy	Switzerland
	CHlaus0396	Twist Exome 2.0 Panel (kit 3)	Retinitis pigmentosa	Switzerland
	CHlaus0401	Twist Exome 2.0 Panel (kit 3)	Macular dystrophy	Switzerland
	CHlaus0410	Twist Exome 2.0 Panel (kit 3)	Retinitis pigmentosa	Switzerland
	CHlaus0427	Twist Exome 2.0 Panel (kit 3)	Retinitis pigmentosa	Switzerland
	LC12	Twist Exome 2.0 Panel (kit 3)	Ocular albinism	Portugal
	LC3	Twist Exome 2.0 Panel (kit 3)	Oculocutaneous albinism	Portugal
	LL143	Twist Human Core Exome Plus (kit 2)	Cone-rod dystrophy	Portugal
	LL155	Twist Human Core Exome (kit 1)	Retinitis pigmentosa	Portugal
	LL173	Twist Human Core Exome (kit 1)	Retinitis pigmentosa	Portugal
	LL233	Twist Human Core Exome (kit 1)	Senior-Loken syndrome	Portugal
	LL237	Twist Human Core Exome (kit 1)	Retinitis pigmentosa	Portugal
	LL244	Twist Human Core Exome (kit 1)	Retinitis pigmentosa	Portugal
	LL264	Twist Human Core Exome Plus (kit 2)	Usher syndrome type II	Portugal
	LL266	Twist Human Core Exome Plus (kit 2)	Leber congenital amaurosis	Portugal
	LL270	Twist Human Core Exome Plus (kit 2)	Unclear retinal dystrophy	Portugal
	LL274	Twist Human Core Exome Plus (kit 2)	Retinitis pigmentosa	Portugal
	LL278	Twist Human Core Exome Plus (kit 2)	Retinitis pigmentosa	Portugal
	LL318	Twist Human Core Exome Plus (kit 2)	Cone dystrophy	Portugal
	LL319	Twist Human Core Exome Plus (kit 2)	Macular dystrophy	Portugal
	LL320	Twist Human Core Exome Plus (kit 2)	Macular dystrophy	Portugal
	LL321	Twist Human Core Exome Plus (kit 2)	Retinitis pigmentosa	Portugal
	LL323	Twist Human Core Exome Plus (kit 2)	Retinitis pigmentosa	Portugal
	LL324	Twist Human Core Exome Plus (kit 2)	Retinitis pigmentosa	Portugal
	LL330	Twist Human Core Exome Plus (kit 2)	Cone dystrophy	Portugal
	LL332	Twist Human Core Exome Plus (kit 2)	Retinitis pigmentosa	Portugal
	LL334	Twist Human Core Exome Plus (kit 2)	Retinitis pigmentosa	Portugal
	LL343	Twist Human Core Exome Plus (kit 2)	Retinitis pigmentosa	Portugal
	LL344	Twist Human Core Exome Plus (kit 2)	Central areolar choroideal dystrophy	Portugal
	LL347	Twist Human Core Exome Plus (kit 2)	Retinitis pigmentosa	Portugal
	LL356	Twist Exome 2.0 Panel (kit 3)	Usher syndrome type II	Portugal
	LL359	Twist Exome 2.0 Panel (kit 3)	Cone-rod dystrophy	Portugal
	LL362	Twist Exome 2.0 Panel (kit 3)	Retinitis pigmentosa	Portugal
	LL85-2	Twist Human Core Exome Plus (kit 2)	Retinitis pigmentosa	Portugal
	OPH-102-121	Twist Human Core Exome Plus (kit 2)	Retinitis pigmentosa	Japan
	OPH-102-593	Twist Human Core Exome Plus (kit 2)	Retinitis pigmentosa	Japan
	OPH-102-645	Twist Human Core Exome Plus (kit 2)	Retinitis pigmentosa	Japan
	OPH-102-777	Twist Human Core Exome Plus (kit 2)	Retinitis pigmentosa	Japan
	OPH-102-778	Twist Human Core Exome Plus (kit 2)	Retinitis pigmentosa	Japan
	OPH-102-801	Twist Human Core Exome Plus (kit 2)	Retinitis pigmentosa	Japan
	OPH-102-828	Twist Human Core Exome Plus (kit 2)	Retinitis pigmentosa	Japan
	OPH-102-940	Twist Human Core Exome Plus (kit 2)	Retinitis pigmentosa	Japan
	OPH-102-952	Twist Human Core Exome Plus (kit 2)	Retinitis pigmentosa	Japan
	YWC150	Twist Human Core Exome Plus (kit 2)	Retinitis pigmentosa	Japan
	YWC159	Twist Human Core Exome Plus (kit 2)	Retinitis pigmentosa	Japan
	YWC181	Twist Human Core Exome Plus (kit 2)	Retinitis pigmentosa	Japan
	YWC189	Twist Human Core Exome Plus (kit 2)	Retinitis pigmentosa	Japan
	YWC207	Twist Human Core Exome Plus (kit 2)	Retinitis pigmentosa	Japan
	YWC232	Twist Human Core Exome Plus (kit 2)	Retinitis pigmentosa	Japan
	YWC241	Twist Human Core Exome Plus (kit 2)	Retinitis pigmentosa	Japan
	YWC250	Twist Human Core Exome Plus (kit 2)	Retinitis pigmentosa	Japan
	YWC262	Twist Human Core Exome Plus (kit 2)	Retinitis pigmentosa	Japan
	YWC265	Twist Human Core Exome Plus (kit 2)	Retinitis pigmentosa	Japan
	YWC266	Twist Human Core Exome Plus (kit 2)	Retinitis pigmentosa	Japan
	YWC267	Twist Human Core Exome Plus (kit 2)	Retinitis pigmentosa	Japan
	YWC98	Twist Human Core Exome Plus (kit 2)	Retinitis pigmentosa	Japan
