# Supplementary material for: Detection of elusive DNA copy-number variations in hereditary disease and cancer through the use of noncoding and off-target sequencing reads
Source: Am J Hum Genet. 2024 Mar 25;111(4):701–13. doi: 10.1016/j.ajhg.2024.03.001 (PMC11023916; doi:10.1016/j.ajhg.2024.03.001)
Supplement: Table S4. Disease genes for the IRD cohort, and inheritance model considered [file mmc5.xlsx]

## Sheet: Sheet1
	Supplemental Table 4. Disease genes for the IRD cohort, and inheritance model considered.
	Gene	Inheritance
	ABCA4	Autosomal recessive
	ABHD12	Autosomal recessive
	ACBD5	Autosomal recessive
	ADAM9	Autosomal recessive
	ADGRV1	Autosomal recessive
	AGBL5	Autosomal recessive
	AIPL1	Autosomal recessive
	ARHGEF18	Autosomal recessive
	ARL2BP	Autosomal recessive
	ARL3	Autosomal recessive
	ARL6	Autosomal recessive
	ARSG	Autosomal recessive
	BBS2	Autosomal recessive
	CACNA1F	Autosomal recessive
	CACNA2D4	Autosomal recessive
	CC2D2A	Autosomal recessive
	CDH23	Autosomal recessive
	CDHR1	Autosomal recessive
	CEP250	Autosomal recessive
	CEP290	Autosomal recessive
	CEP78	Autosomal recessive
	CERKL	Autosomal recessive
	CFAP410	Autosomal recessive
	CFAP418	Autosomal recessive
	CHM	X-linked
	CIB2	Autosomal recessive
	CLCC1	Autosomal recessive
	CLN3	Autosomal recessive
	CLRN1	Autosomal recessive
	CNGA1	Autosomal recessive
	CNGB1	Autosomal recessive
	CRB1	Autosomal recessive
	CRX	Autosomal dominant
	CWC27	Autosomal recessive
	DHDDS	Autosomal recessive
	DHX38	Autosomal recessive
	DRAM2	Autosomal recessive
	ELOVL4	Autosomal dominant
	EXOSC2	Autosomal recessive
	EYS	Autosomal recessive
	FAM161A	Autosomal recessive
	FLVCR1	Autosomal recessive
	FSCN2	Autosomal recessive
	GUCA1A	Autosomal recessive
	GUCA1B	Autosomal recessive
	GUCY2D	Autosomal recessive
	HARS1	Autosomal recessive
	HGSNAT	Autosomal recessive
	HKDC1	Autosomal recessive
	IDH3A	Autosomal recessive
	IDH3B	Autosomal recessive
	IFT140	Autosomal recessive
	IFT172	Autosomal recessive
	IMPDH1	Autosomal recessive
	IMPG1	Autosomal recessive
	IMPG2	Autosomal recessive
	INPP5E	Autosomal recessive
	KCNJ13	Autosomal recessive
	KCNV2	Autosomal recessive
	KIAA1549	Autosomal recessive
	KIF3B	Autosomal recessive
	KIZ	Autosomal recessive
	KLHL7	Autosomal recessive
	LCA5	Autosomal recessive
	LRAT	Autosomal recessive
	LRMDA	Autosomal recessive
	MAK	Autosomal recessive
	MERTK	Autosomal recessive
	MYO7A	Autosomal recessive
	NMNAT1	Autosomal recessive
	NR2E3	Autosomal recessive
	NRL	Autosomal recessive
	OCA2	Autosomal recessive
	OTX2	Autosomal dominant
	PCARE	Autosomal recessive
	PCDH15	Autosomal recessive
	PDE6A	Autosomal recessive
	PDE6B	Autosomal recessive
	PDE6G	Autosomal recessive
	PDE6H	Autosomal recessive
	PDZD7	Autosomal recessive
	PITPNM3	Autosomal recessive
	POC1B	Autosomal recessive
	POMGNT1	Autosomal recessive
	PPP2R3C	Autosomal recessive
	PRCD	Autosomal recessive
	PROM1	Autosomal recessive
	PRPF3	Autosomal recessive
	PRPF31	Autosomal dominant
	PRPF4	Autosomal dominant
	PRPF8	Autosomal dominant
	PRPH2	Autosomal dominant and recessive
	RAB28	Autosomal recessive
	RBP4	Autosomal recessive
	RCBTB1	Autosomal recessive
	RD3	Autosomal recessive
	RDH12	Autosomal recessive
	REEP6	Autosomal recessive
	RGR	Autosomal recessive
	RHO	Autosomal dominant and recessive
	RIMS1	Autosomal recessive
	RLBP1	Autosomal recessive
	ROM1	Autosomal recessive
	RP1	Autosomal dominant and recessive
	RP1L1	Autosomal recessive
	RP2	X-linked
	RPE65	Autosomal recessive
	RPGR	X-linked
	RPGRIP1	Autosomal recessive
	RRM2B	Autosomal recessive
	SAG	Autosomal recessive
	SCAPER	Autosomal recessive
	SEMA4A	Autosomal recessive
	SLC24A5	Autosomal recessive
	SLC45A2	Autosomal recessive
	SLC7A14	Autosomal recessive
	SNRNP200	Autosomal recessive
	SPATA7	Autosomal recessive
	STX3	Autosomal recessive
	TLCD3B	Autosomal recessive
	TOPORS	Autosomal recessive
	TRNT1	Autosomal recessive
	TTLL5	Autosomal recessive
	TUBB4B	Autosomal recessive
	TULP1	Autosomal recessive
	TYR	Autosomal recessive
	TYRP1	Autosomal recessive
	USH1C	Autosomal recessive
	USH1G	Autosomal recessive
	USH2A	Autosomal recessive
	WHRN	Autosomal recessive
	ZNF408	Autosomal recessive
