# Supplementary material for: Detection of elusive DNA copy-number variations in hereditary disease and cancer through the use of noncoding and off-target sequencing reads
Source: Am J Hum Genet. 2024 Mar 25;111(4):701–13. doi: 10.1016/j.ajhg.2024.03.001 (PMC11023916; doi:10.1016/j.ajhg.2024.03.001)
Supplement: Table S5. Rare CNVs detected by all tested tools in the IRD cohort [file mmc6.xlsx]

## Sheet: Sheet1
	Supplemental Table 5. Rare CNVs detected by all tested tools in the IRD cohort.
	Chromosome	Begin	End	ID	Gene	Tool
	chr1	858835	13424046	CHbasl0312	NMNAT1	controlFREEC
	chr1	858835	13424046	CHbasl0339	NMNAT1	controlFREEC
	chr1	1325609	12855118	CHlaus0098	NMNAT1	controlFREEC
	chr1	3683796	12855118	CHbasl0090	NMNAT1	controlFREEC
	chr1	3784537	12294420	CHbasl0058	NMNAT1	controlFREEC
	chr1	3784537	12855118	CHbasl0072	NMNAT1	controlFREEC
	chr1	3784537	12855118	CHbasl0091	NMNAT1	controlFREEC
	chr1	3784537	12855118	CHbasl0113	NMNAT1	controlFREEC
	chr1	9613683	11245130	CHbasl0090	NMNAT1	cnvkit
	chr1	9714800	10489600	CHbasl0091	NMNAT1	Savvy
	chr1	9959000	10114800	CHbasl0058	NMNAT1	Savvy
	chr1	9990400	10032400	CHbasl0091	NMNAT1	Savvy
	chr1	10002840	10003140	CHbasl0203	NMNAT1	OFF-PEAK
	chr1	10032132	10075890	CHbasl0058	NMNAT1	gatk
	chr1	13364890	32860015	CHbasl0072	DHDDS	controlFREEC
	chr1	13364890	47030808	CHbasl0090	DHDDS,POMGNT1	controlFREEC
	chr1	19566311	47137643	CHbasl0058	DHDDS,POMGNT1	controlFREEC
	chr1	25655388	32860015	CHbasl0077	DHDDS	controlFREEC
	chr1	26149509	26795381	CHlaus0356	DHDDS	controlFREEC
	chr1	26581600	27207400	CHbasl0091	DHDDS	Savvy
	chr1	26669537	26786635	CHbasl0091	DHDDS	conifer
	chr1	26753312	26759381	CHbasl0413	DHDDS	OFF-PEAK
	chr1	26759400	26795400	CHbasl0091	DHDDS	Savvy
	chr1	26795382	27124776	CHlaus0401	DHDDS	controlFREEC
	chr1	26795382	27124852	CHbasl0382	DHDDS	controlFREEC
	chr1	26795382	27124852	CHbasl0400	DHDDS	controlFREEC
	chr1	26795382	27124852	LC12	DHDDS	controlFREEC
	chr1	26795382	27153430	LL356	DHDDS	controlFREEC
	chr1	46655128	46664101	LL362	POMGNT1	controlFREEC
	chr1	46655523	46664101	CHlaus0392	POMGNT1	controlFREEC
	chr1	46658800	46669400	CHbasl0058	POMGNT1	Savvy
	chr1	46658846	46669296	CHbasl0058	POMGNT1	gatk
	chr1	55539500	109366310	CHbasl0058	ABCA4,RPE65	controlFREEC
	chr1	55539500	109617687	CHbasl0312	ABCA4,CLCC1,RPE65	controlFREEC
	chr1	62672300	104094402	CHbasl0090	ABCA4,RPE65	controlFREEC
	chr1	62672300	104094402	CHbasl0339	ABCA4,RPE65	controlFREEC
	chr1	62672300	109177772	CHbasl0072	ABCA4,RPE65	controlFREEC
	chr1	62672300	109177772	CHbasl0077	ABCA4,RPE65	controlFREEC
	chr1	62672300	109177772	CHlaus0328	ABCA4,RPE65	controlFREEC
	chr1	68910566	68914297	CHbasl0333	RPE65	OFF-PEAK
	chr1	68943469	104094402	CHlaus0001	ABCA4	controlFREEC
	chr1	76234861	94458494	LC12	ABCA4	controlFREEC
	chr1	92823502	109177772	YWC150	ABCA4	controlFREEC
	chr1	94458508	94549000	CHlaus0356	ABCA4	controlFREEC
	chr1	94458508	94578624	CHbasl0377	ABCA4	controlFREEC
	chr1	94458508	94578624	LC3	ABCA4	controlFREEC
	chr1	94458508	94578624	LL359	ABCA4	controlFREEC
	chr1	94458508	94578624	LL362	ABCA4	controlFREEC
	chr1	94466200	94640000	CHbasl0058	ABCA4	Savvy
	chr1	94473000	94639400	CHbasl0077	ABCA4	Savvy
	chr1	94495800	94497800	CHbasl0072	ABCA4	Savvy
	chr1	94506764	94668554	CHbasl0091	ABCA4	conifer
	chr1	94526092	94548997	CHbasl0072	ABCA4	cnmops
	chr1	94577135	94578926	CHbasl0377	ABCA4	OFF-PEAK
	chr1	94577135	94578926	CHbasl0377	ABCA4	OFF-PEAK-HQ
	chr1	94577135	94586535	CHbasl0377	ABCA4	OFF-PEAK
	chr1	94577135	94586535	CHbasl0377	ABCA4	OFF-PEAK-HQ
	chr1	94578528	97543343	LC12	ABCA4	controlFREEC
	chr1	94578528	97543343	LL356	ABCA4	controlFREEC
	chr1	94578529	94578624	CHbasl0377	ABCA4	gatk
	chr1	94578530	94578622	CHbasl0377	ABCA4	ExomeDepth
	chr1	109369826	110217458	CHbasl0058	CLCC1	controlFREEC
	chr1	109493070	109505982	LL356	CLCC1	OFF-PEAK
	chr1	110235827	144952686	CHbasl0058	DRAM2	controlFREEC
	chr1	111660783	111662581	CHbasl0159	DRAM2	ExomeDepth
	chr1	111660889	111662489	CHlaus0264	DRAM2	OFF-PEAK
	chr1	111660889	111662489	CHlaus0264	DRAM2	OFF-PEAK-HQ
	chr1	111661000	111661800	CHlaus0264	DRAM2	Savvy
	chr1	111661427	111661519	CHlaus0264	DRAM2	gatk
	chr1	111661428	111661519	CHlaus0264	DRAM2	ExomeDepth
	chr1	121107153	206571416	CHlaus0068	CRB1,PRPF3,SEMA4A	controlFREEC
	chr1	143904522	206571416	CHLaus0021	CRB1,PRPF3,SEMA4A	controlFREEC
	chr1	143914113	150297545	CHbasl0077	PRPF3	controlFREEC
	chr1	143914113	150416853	CHLaus0022	PRPF3	controlFREEC
	chr1	143914113	150485288	CHbasl0300	PRPF3	controlFREEC
	chr1	143914113	150485288	OPH-102-777	PRPF3	controlFREEC
	chr1	143914113	150601946	CHbasl0339	PRPF3	controlFREEC
	chr1	143914113	150705621	CHbasl0157	PRPF3	controlFREEC
	chr1	143914113	150802456	CHlaus0223	PRPF3	controlFREEC
	chr1	143916241	150325455	LL319	PRPF3	controlFREEC
	chr1	143916241	150325455	LL320	PRPF3	controlFREEC
	chr1	143916241	150416853	CHbasl0211	PRPF3	controlFREEC
	chr1	143916241	150416853	LL318	PRPF3	controlFREEC
	chr1	143916241	150485288	LL347	PRPF3	controlFREEC
	chr1	143916241	150532672	LL274	PRPF3	controlFREEC
	chr1	143916241	150807116	CHbasl0346	PRPF3	controlFREEC
	chr1	143916241	150981147	CHbasl0294	PRPF3	controlFREEC
	chr1	143916241	151317664	CHlaus0242	PRPF3	controlFREEC
	chr1	144208060	151237710	YWC266	PRPF3	controlFREEC
	chr1	146456358	150300925	CHbasl0093	PRPF3	controlFREEC
	chr1	148582332	206566047	CHbasl0206	CRB1,PRPF3,SEMA4A	controlFREEC
	chr1	149224320	206571416	LL321	CRB1,PRPF3,SEMA4A	controlFREEC
	chr1	149245049	206571416	CHlaus0264	CRB1,PRPF3,SEMA4A	controlFREEC
	chr1	149245049	206571416	YWC150	CRB1,PRPF3,SEMA4A	controlFREEC
	chr1	149254296	206567030	CHbasl0058	CRB1,PRPF3,SEMA4A	controlFREEC
	chr1	149400131	206571416	CHlaus0086	CRB1,PRPF3,SEMA4A	controlFREEC
	chr1	149400131	206571416	CHlaus0112	CRB1,PRPF3,SEMA4A	controlFREEC
	chr1	149754788	153412425	CHbasl0058	PRPF3	controlFREEC
	chr1	149755555	155161620	CHbasl0090	PRPF3	controlFREEC
	chr1	149755555	155161620	CHbasl0091	PRPF3	controlFREEC
	chr1	149805060	151431015	CHbasl0091	PRPF3	cnvkit
	chr1	149864200	151443600	CHbasl0091	PRPF3	Savvy
	chr1	149917464	150804875	CHbasl0058	PRPF3	cnvkit
	chr1	150040600	150464400	CHbasl0091	PRPF3	Savvy
	chr1	150246489	150470223	CHbasl0091	PRPF3	conifer
	chr1	150280714	150297352	LL233	PRPF3	OFF-PEAK
	chr1	150280714	150297352	LL233	PRPF3	OFF-PEAK-HQ
	chr1	150305000	150311000	CHbasl0058	PRPF3	Savvy
	chr1	150315928	150316909	CHbasl0108	PRPF3	OFF-PEAK
	chr1	153310275	156314499	CHbasl0091	SEMA4A	cnvkit
	chr1	154923946	156203519	CHbasl0058	SEMA4A	cnvkit
	chr1	155161548	157104019	CHbasl0058	SEMA4A	controlFREEC
	chr1	155161620	156911781	CHbasl0090	SEMA4A	controlFREEC
	chr1	156122200	156301000	CHbasl0091	SEMA4A	Savvy
	chr1	156131136	156212086	CHbasl0091	SEMA4A	conifer
	chr1	156144800	156203600	CHbasl0091	SEMA4A	Savvy
	chr1	168105494	198719755	CHbasl0058	CRB1	controlFREEC
	chr1	186330920	200825253	LL233	CRB1	controlFREEC
	chr1	186330920	200826552	CHlaus0003	CRB1	controlFREEC
	chr1	186330920	200826552	CHlaus0014	CRB1	controlFREEC
	chr1	186330920	200826552	LL155	CRB1	controlFREEC
	chr1	196642986	197447421	CHbasl0413	CRB1	controlFREEC
	chr1	196642986	197447421	CHlaus0356	CRB1	controlFREEC
	chr1	196642986	197447421	CHlaus0401	CRB1	controlFREEC
	chr1	196642986	197447421	CHlaus0427	CRB1	controlFREEC
	chr1	197160821	197411422	CHbasl0091	CRB1	conifer
	chr1	197168400	197192400	CHbasl0072	CRB1	Savvy
	chr1	197313200	197326200	CHbasl0058	CRB1	Savvy
	chr1	197407805	197411722	CHbasl0108	CRB1	OFF-PEAK
	chr1	197407805	197446793	CHbasl0108	CRB1	OFF-PEAK
	chr1	197447321	197479205	LL233	CRB1	OFF-PEAK
	chr1	206574779	227838777	CHbasl0058	FLVCR1,RD3,USH2A	controlFREEC
	chr1	210001408	211649897	LC12	RD3	controlFREEC
	chr1	213068853	213134501	CHbasl0058	FLVCR1	OFF-PEAK
	chr1	215813800	215853400	CHbasl0058	USH2A	Savvy
	chr1	215813897	220101852	CHbasl0404	USH2A	controlFREEC
	chr1	215813897	220101852	CHbasl0430	USH2A	controlFREEC
	chr1	215813897	220445811	CHbasl0434	USH2A	controlFREEC
	chr1	215813897	220445811	CHlaus0379	USH2A	controlFREEC
	chr1	215813897	220445811	LL359	USH2A	controlFREEC
	chr1	215824143	215853490	LL264	USH2A	OFF-PEAK
	chr1	215824143	215853490	LL264	USH2A	OFF-PEAK-HQ
	chr1	215844000	215849200	LL264	USH2A	Savvy
	chr1	215844013	215853490	LL264	USH2A	OFF-PEAK
	chr1	215844013	215853490	LL264	USH2A	OFF-PEAK-HQ
	chr1	215844314	215848958	LL264	USH2A	gatk
	chr1	215844315	215848958	LL264	USH2A	ExomeDepth
	chr1	215901726	215916518	LL343	USH2A	OFF-PEAK
	chr1	215914416	215916518	LL343	USH2A	OFF-PEAK
	chr1	215914600	215932400	CHlaus0080	USH2A	Savvy
	chr1	215914717	215916677	CHlaus0080	USH2A	gatk
	chr1	216144118	216565141	LL356	USH2A	OFF-PEAK
	chr1	216144118	216565141	LL356	USH2A	OFF-PEAK-HQ
	chr1	216144118	216591855	LL356	USH2A	OFF-PEAK
	chr1	216144118	216591855	LL356	USH2A	OFF-PEAK-HQ
	chr1	216161400	216561000	LL356	USH2A	Savvy
	chr1	216166000	216538600	LL356	USH2A	Savvy
	chr1	216166361	216270555	LL356	USH2A	gatk
	chr1	216166361	216538427	LL356	USH2A	cnmops
	chr1	216166363	216538427	LL356	USH2A	ExomeDepth
	chr1	216262481	216348311	CHLaus0021	USH2A	OFF-PEAK
	chr1	216262481	216348311	CHLaus0021	USH2A	OFF-PEAK-HQ
	chr1	216270124	216348311	CHLaus0021	USH2A	OFF-PEAK
	chr1	216270124	216348311	CHLaus0021	USH2A	OFF-PEAK-HQ
	chr1	216270200	216270800	CHLaus0021	USH2A	Savvy
	chr1	216270425	216270555	CHLaus0021	USH2A	gatk
	chr1	216270426	216270555	CHLaus0021	USH2A	ExomeDepth
	chr1	216348580	216538427	LL356	USH2A	gatk
	chr10	14139020	43623717	CHbasl0312	ACBD5	controlFREEC
	chr10	26223059	28196709	CHbasl0413	ACBD5	controlFREEC
	chr10	26223059	28196709	CHbasl0432	ACBD5	controlFREEC
	chr10	26223059	28196709	CHlaus0396	ACBD5	controlFREEC
	chr10	26223059	28196709	LL362	ACBD5	controlFREEC
	chr10	26991090	28124969	CHlaus0327	ACBD5	controlFREEC
	chr10	26991090	28124969	CHlaus0328	ACBD5	controlFREEC
	chr10	27431316	27508786	CHbasl0058	ACBD5	gatk
	chr10	27447400	27524400	CHbasl0058	ACBD5	Savvy
	chr10	27470556	28124969	CHbasl0077	ACBD5	controlFREEC
	chr10	27470556	28124969	YWC189	ACBD5	controlFREEC
	chr10	27470556	28908535	YWC150	ACBD5	controlFREEC
	chr10	27470556	38403809	CHbasl0058	ACBD5	controlFREEC
	chr10	27529602	27815818	CHbasl0281	ACBD5	conifer
	chr10	42602610	64530879	CHbasl0058	PCDH15	cnvkit
	chr10	44110475	65602757	CHbasl0288	PCDH15	codex2
	chr10	51028210	71048526	CHbasl0312	HKDC1,PCDH15	controlFREEC
	chr10	52002961	69826857	CHbasl0058	PCDH15	controlFREEC
	chr10	53668514	70741337	CHbasl0339	PCDH15	controlFREEC
	chr10	54525169	56129040	CHbasl0434	PCDH15	controlFREEC
	chr10	54525169	56129040	CHlaus0410	PCDH15	controlFREEC
	chr10	54525169	56129040	LC12	PCDH15	controlFREEC
	chr10	54525169	56129040	LL356	PCDH15	controlFREEC
	chr10	54525169	56560944	CHbasl0413	PCDH15	controlFREEC
	chr10	54525169	56560944	CHlaus0401	PCDH15	controlFREEC
	chr10	54525169	56560944	LL362	PCDH15	controlFREEC
	chr10	55566890	55568419	LL155	PCDH15	OFF-PEAK
	chr10	55577600	55591000	CHlaus0068	PCDH15	Savvy
	chr10	55721652	55755225	OPH.102.940	PCDH15	OFF-PEAK
	chr10	55721652	55755225	OPH.102.940	PCDH15	OFF-PEAK-HQ
	chr10	55754031	55755225	OPH.102.940	PCDH15	OFF-PEAK
	chr10	55754031	55755225	OPH.102.940	PCDH15	OFF-PEAK-HQ
	chr10	55844428	55860207	YWC181	PCDH15	codex2
	chr10	55844838	55855433	CHbasl0259	PCDH15	codex2
	chr10	56523898	56722994	CHbasl0303	PCDH15	OFF-PEAK
	chr10	56523898	56722994	CHbasl0303	PCDH15	OFF-PEAK-HQ
	chr10	56530600	56739200	CHbasl0303	PCDH15	Savvy
	chr10	56613600	56668000	CHbasl0303	PCDH15	Savvy
	chr10	56709400	56977600	OPH-102-778	PCDH15	Savvy
	chr10	56922090	56971864	OPH.102.121	PCDH15	OFF-PEAK
	chr10	69970712	70986462	CHbasl0058	HKDC1	cnvkit
	chr10	71052013	74620285	CHbasl0072	CDH23	controlFREEC
	chr10	71052013	74620285	CHbasl0113	CDH23	controlFREEC
	chr10	71271546	73862170	CHbasl0077	CDH23	controlFREEC
	chr10	71271546	73862170	CHbasl0339	CDH23	controlFREEC
	chr10	71703880	74620285	CHbasl0058	CDH23	controlFREEC
	chr10	71993019	73832306	CHlaus0003	CDH23	controlFREEC
	chr10	71993019	73832668	CHlaus0001	CDH23	controlFREEC
	chr10	72648790	73515223	CHbasl0058	CDH23	cnvkit
	chr10	72652400	73427200	CHbasl0077	CDH23	Savvy
	chr10	73039600	73406800	CHbasl0077	CDH23	Savvy
	chr10	73039800	73516600	CHbasl0058	CDH23	Savvy
	chr10	73156800	73157200	CHbasl0058	CDH23	Savvy
	chr10	73199400	73406200	CHbasl0058	CDH23	Savvy
	chr10	73206164	73270683	LC12	CDH23	OFF-PEAK
	chr10	73269538	73270683	LC12	CDH23	OFF-PEAK
	chr10	73270785	73271273	CHlaus0327	CDH23	OFF-PEAK
	chr10	73270785	73326498	CHlaus0327	CDH23	OFF-PEAK
	chr10	73439143	73521783	CHbasl0091	CDH23	conifer
	chr10	73447600	73462600	CHbasl0090	CDH23	Savvy
	chr10	73492200	73502000	CHlaus0191	CDH23	Savvy
	chr10	73493800	73501800	CHbasl0156	CDH23	Savvy
	chr10	73515723	77198252	CHbasl0058	CDH23,LRMDA	cnvkit
	chr10	73537658	73539023	CHlaus0328	CDH23	OFF-PEAK
	chr10	73538000	73549000	CHbasl0159	CDH23	Savvy
	chr10	73538000	73555600	CHbasl0156	CDH23	Savvy
	chr10	73539200	73551000	CHlaus0191	CDH23	Savvy
	chr10	73543800	73555800	CHbasl0206	CDH23	Savvy
	chr10	73550044	73567764	CHbasl0091	CDH23	conifer
	chr10	73551200	73554600	CHbasl0259	CDH23	Savvy
	chr10	73552800	73555200	CHbasl0263	CDH23	Savvy
	chr10	73553397	73555681	CHbasl0157	CDH23	OFF-PEAK
	chr10	73555227	73555681	CHbasl0157	CDH23	OFF-PEAK
	chr10	73555288	73862170	CHbasl0091	CDH23	controlFREEC
	chr10	73569576	73572647	YWC189	CDH23	conifer
	chr10	73571469	73594262	CHbasl0091	CDH23	conifer
	chr10	76973778	78075891	YWC150	LRMDA	controlFREEC
	chr10	76977716	77198252	CHbasl0058	LRMDA	controlFREEC
	chr10	76977716	82102117	CHbasl0077	LRMDA	controlFREEC
	chr10	76977716	82102117	CHlaus0328	LRMDA	controlFREEC
	chr10	76996186	79750311	CHbasl0090	LRMDA	cnvkit
	chr10	77036000	77198400	CHbasl0058	LRMDA	Savvy
	chr10	77198200	77448600	CHbasl0090	LRMDA	Savvy
	chr10	77198752	79337869	CHbasl0058	LRMDA	cnvkit
	chr10	77542733	79163781	CHbasl0058	LRMDA	controlFREEC
	chr10	78078967	79135894	CHbasl0072	LRMDA	controlFREEC
	chr10	78078967	79135894	CHbasl0090	LRMDA	controlFREEC
	chr10	78078967	79135894	CHbasl0091	LRMDA	controlFREEC
	chr10	85956200	85968400	CHbasl0077	CDHR1	Savvy
	chr10	85961562	85984870	CHlaus0216	CDHR1	conifer
	chr10	85964282	86008799	CHbasl0091	CDHR1,RGR	conifer
	chr10	85965683	85981336	CHlaus0216	CDHR1	OFF-PEAK
	chr10	85965683	85981336	CHlaus0216	CDHR1	OFF-PEAK-HQ
	chr10	85967800	85979200	CHlaus0216	CDHR1	Savvy
	chr10	85967929	85979032	CHlaus0216	CDHR1	cnmops
	chr10	85967930	85979032	CHlaus0216	CDHR1	gatk
	chr10	85967931	85974377	CHlaus0216	CDHR1	ExomeDepth
	chr10	85973200	85974600	CHbasl0072	CDHR1	Savvy
	chr10	85979105	85981336	CHlaus0003	CDHR1	OFF-PEAK
	chr10	89274517	97144042	CHbasl0090	RBP4	controlFREEC
	chr10	89274517	97967655	CHbasl0312	RBP4	controlFREEC
	chr10	92982628	95380377	LC12	RBP4	controlFREEC
	chr10	94757872	97366700	CHbasl0090	RBP4	cnvkit
	chr10	95279438	95380541	CHbasl0091	RBP4	conifer
	chr10	95353792	95372293	CHbasl0058	RBP4	OFF-PEAK
	chr10	95360000	95364000	CHbasl0058	RBP4	Savvy
	chr10	95360423	95361473	CHbasl0091	RBP4	codex2
	chr10	95360424	95363845	CHbasl0058	RBP4	gatk
	chr10	101292888	103436193	CHbasl0058	PDZD7	cnvkit
	chr10	101590063	104141012	CHbasl0058	PDZD7	controlFREEC
	chr10	102747317	102775570	CHbasl0377	PDZD7	controlFREEC
	chr10	102747317	102775570	CHbasl0434	PDZD7	controlFREEC
	chr10	102747317	102775570	CHlaus0379	PDZD7	controlFREEC
	chr10	102747317	102775570	LC12	PDZD7	controlFREEC
	chr10	102747323	102770642	CHbasl0390	PDZD7	controlFREEC
	chr10	102747323	102770642	LL359	PDZD7	controlFREEC
	chr10	102747323	102770642	LL362	PDZD7	controlFREEC
	chr10	102776209	102777855	CHlaus0191	PDZD7	OFF-PEAK
	chr10	103436693	105172372	CHbasl0058	ARL3	cnvkit
	chr10	104231778	105495566	CHbasl0058	ARL3	controlFREEC
	chr10	104404200	104459400	CHbasl0058	ARL3	Savvy
	chr10	104404374	104594771	CHbasl0091	ARL3	conifer
	chr11	17190223	18261834	CHbasl0077	USH1C	controlFREEC
	chr11	17352448	17981183	CHbasl0091	USH1C	conifer
	chr11	17378197	17742527	CHlaus0003	USH1C	controlFREEC
	chr11	17378197	17742527	LL155	USH1C	controlFREEC
	chr11	17378197	17798138	CHbasl0312	USH1C	controlFREEC
	chr11	17393552	17742527	CHlaus0001	USH1C	controlFREEC
	chr11	17393552	17742527	CHlaus0002	USH1C	controlFREEC
	chr11	17393552	17742527	CHlaus0016	USH1C	controlFREEC
	chr11	17407050	17573626	CHbasl0430	USH1C	controlFREEC
	chr11	17407245	17573626	LC12	USH1C	controlFREEC
	chr11	17420488	18287934	CHbasl0058	USH1C	cnvkit
	chr11	17433000	17909800	CHbasl0077	USH1C	Savvy
	chr11	17496432	17545025	CHbasl0077	USH1C	conifer
	chr11	17515600	17552600	CHbasl0058	USH1C	Savvy
	chr11	17515600	17554800	CHbasl0077	USH1C	Savvy
	chr11	17515879	17545025	CHbasl0077	USH1C	gatk
	chr11	17517117	17526244	CHbasl0077	USH1C	ExomeDepth
	chr11	17522400	17530800	CHbasl0113	USH1C	Savvy
	chr11	17544757	18017456	CHbasl0093	USH1C	conifer
	chr11	17548000	17566200	CHbasl0113	USH1C	Savvy
	chr11	17548379	17548769	CHLaus0028	USH1C	OFF-PEAK
	chr11	17552700	17794177	CHbasl0090	USH1C	conifer
	chr11	43964105	47600957	CHbasl0077	ZNF408	controlFREEC
	chr11	43964105	57578958	CHbasl0058	ZNF408	controlFREEC
	chr11	44265698	47462837	CHbasl0072	ZNF408	controlFREEC
	chr11	44621707	47600957	CHbasl0090	ZNF408	controlFREEC
	chr11	45894282	51566742	CHbasl0058	ZNF408	cnvkit
	chr11	57581782	60666403	CHbasl0058	STX3	controlFREEC
	chr11	58297902	60508616	CHbasl0072	STX3	controlFREEC
	chr11	59345621	59523108	CHbasl0058	STX3	cnvkit
	chr11	59377800	59523400	CHbasl0058	STX3	Savvy
	chr11	59549200	59574000	CHbasl0093	STX3	Savvy
	chr11	59556200	59574600	CHbasl0058	STX3	Savvy
	chr11	59570687	59573612	CHbasl0206	STX3	OFF-PEAK
	chr11	60511122	62623853	CHbasl0072	ROM1	controlFREEC
	chr11	60511122	62623853	CHbasl0113	ROM1	controlFREEC
	chr11	60666620	62623853	CHbasl0058	ROM1	controlFREEC
	chr11	60666620	62623853	CHbasl0090	ROM1	controlFREEC
	chr11	60666620	62623853	CHbasl0091	ROM1	controlFREEC
	chr11	62311800	62669400	CHbasl0091	ROM1	Savvy
	chr11	62327150	62676689	CHbasl0091	ROM1	cnvkit
	chr11	62327150	62676689	CHbasl0093	ROM1	cnvkit
	chr11	62327753	62678572	CHbasl0090	ROM1	cnvkit
	chr11	62343000	62653000	CHbasl0091	ROM1	Savvy
	chr11	62346032	62458345	CHbasl0058	ROM1	cnvkit
	chr11	62346033	62575138	CHbasl0058	ROM1	gatk
	chr11	62371200	62652829	CHbasl0091	ROM1	conifer
	chr11	76726059	76924080	CHbasl0091	MYO7A	conifer
	chr11	76750595	76916662	CHlaus0015	MYO7A	controlFREEC
	chr11	76750595	76925741	CHlaus0001	MYO7A	controlFREEC
	chr11	76750595	76925741	CHlaus0003	MYO7A	controlFREEC
	chr11	76750595	76925741	CHlaus0014	MYO7A	controlFREEC
	chr11	76750595	76969587	CHlaus0002	MYO7A	controlFREEC
	chr11	76750595	76969587	LL155	MYO7A	controlFREEC
	chr11	76750595	76969587	LL233	MYO7A	controlFREEC
	chr11	76751604	76925741	CHbasl0072	MYO7A	controlFREEC
	chr11	76751604	76925741	CHbasl0077	MYO7A	controlFREEC
	chr11	76782655	76925741	CHbasl0113	MYO7A	controlFREEC
	chr11	76824400	76943600	CHbasl0077	MYO7A	Savvy
	chr11	76832000	76938800	CHbasl0077	MYO7A	Savvy
	chr11	76869400	76926000	CHbasl0058	MYO7A	Savvy
	chr11	76870492	76922982	CHbasl0093	MYO7A	conifer
	chr11	76888600	76892800	CHbasl0072	MYO7A	Savvy
	chr11	76893800	76905200	CHlaus0191	MYO7A	Savvy
	chr11	76912400	76920000	CHbasl0113	MYO7A	Savvy
	chr11	77566390	100833198	CHbasl0312	TYR	controlFREEC
	chr11	78180292	107578656	CHbasl0058	TYR	controlFREEC
	chr11	89021605	94150588	CHbasl0430	TYR	controlFREEC
	chr11	89021605	94150588	LC12	TYR	controlFREEC
	chr11	89021605	94150588	LL356	TYR	controlFREEC
	chr12	9096396	30886645	CHbasl0058	PDE6H	controlFREEC
	chr12	12633156	30848581	CHbasl0072	PDE6H	controlFREEC
	chr12	12633156	30848581	CHbasl0339	PDE6H	controlFREEC
	chr12	13768426	25149273	CHbasl0333	PDE6H	controlFREEC
	chr12	13768426	30904067	CHbasl0312	PDE6H	controlFREEC
	chr12	13828673	21015492	LC12	PDE6H	controlFREEC
	chr12	14798162	30848581	CHlaus0080	PDE6H	controlFREEC
	chr12	14975600	15131000	CHbasl0058	PDE6H	Savvy
	chr12	15102600	15131200	CHbasl0091	PDE6H	Savvy
	chr12	58163206	107466786	CHbasl0058	CEP290,POC1B	controlFREEC
	chr12	58722270	102142969	CHbasl0312	CEP290,POC1B	controlFREEC
	chr12	66245400	102142969	CHbasl0333	CEP290,POC1B	controlFREEC
	chr12	66245400	102142969	CHbasl0339	CEP290,POC1B	controlFREEC
	chr12	66245400	91558494	CHbasl0072	CEP290,POC1B	controlFREEC
	chr12	66245400	91558494	CHbasl0077	CEP290,POC1B	controlFREEC
	chr12	66245400	91558494	CHlaus0080	CEP290,POC1B	controlFREEC
	chr12	69153819	91558494	YWC150	CEP290,POC1B	controlFREEC
	chr12	71928894	93285497	CHlaus0014	CEP290,POC1B	controlFREEC
	chr12	72301642	96282284	CHbasl0090	CEP290,POC1B	controlFREEC
	chr12	76749668	88442793	CHbasl0430	CEP290	controlFREEC
	chr12	76749668	88442793	LC12	CEP290	controlFREEC
	chr12	76749668	88442793	LL356	CEP290	controlFREEC
	chr12	82752344	91558494	CHbasl0288	CEP290,POC1B	controlFREEC
	chr12	82752344	91558494	CHlaus0191	CEP290,POC1B	controlFREEC
	chr12	82752344	91558494	CHlaus0242	CEP290,POC1B	controlFREEC
	chr12	88416600	88506000	CHbasl0058	CEP290	Savvy
	chr12	88442200	88443400	CHlaus0327	CEP290	Savvy
	chr12	88442961	88443191	CHbasl0312	CEP290	gatk
	chr12	88442962	88443191	CHbasl0288	CEP290	ExomeDepth
	chr12	88442962	88443191	CHbasl0312	CEP290	ExomeDepth
	chr12	88456600	88472800	CHlaus0327	CEP290	Savvy
	chr12	88457600	88471800	CHlaus0328	CEP290	Savvy
	chr12	88457757	88471695	CHbasl0312	CEP290	cnmops
	chr12	88457759	88462422	CHbasl0288	CEP290	ExomeDepth
	chr12	88457759	88471695	CHbasl0312	CEP290	ExomeDepth
	chr12	88464800	88472800	YWC189	CEP290	Savvy
	chr12	88465600	88479800	CHbasl0346	CEP290	Savvy
	chr12	88470999	88471695	CHbasl0312	CEP290	gatk
	chr12	88471000	88471121	CHbasl0288	CEP290	ExomeDepth
	chr12	88471000	88471695	CHlaus0328	CEP290	ExomeDepth
	chr12	88481400	88484800	CHbasl0058	CEP290	Savvy
	chr12	88496400	88501000	CHbasl0288	CEP290	Savvy
	chr12	88496400	88503200	CHlaus0327	CEP290	Savvy
	chr12	88500453	88502958	CHbasl0312	CEP290	ExomeDepth
	chr12	88508198	88508959	CHbasl0312	CEP290	ExomeDepth
	chr12	88509200	88512600	CHbasl0072	CEP290	Savvy
	chr12	88512419	88524342	CHbasl0288	CEP290	conifer
	chr12	88513800	88533200	CHbasl0346	CEP290	Savvy
	chr12	88514943	88524044	CHbasl0288	CEP290	OFF-PEAK
	chr12	88514943	88524917	CHbasl0390	CEP290	OFF-PEAK
	chr12	88514943	88524917	CHbasl0390	CEP290	OFF-PEAK-HQ
	chr12	88515000	88524600	CHbasl0339	CEP290	Savvy
	chr12	88518800	88524600	CHbasl0288	CEP290	Savvy
	chr12	88518800	88524600	CHbasl0312	CEP290	Savvy
	chr12	88518800	88524600	CHlaus0327	CEP290	Savvy
	chr12	88518800	88524800	CHlaus0328	CEP290	Savvy
	chr12	88519022	88524197	CHbasl0312	CEP290	cnmops
	chr12	88519022	88524197	CHbasl0333	CEP290	cnmops
	chr12	88519022	88524342	CHbasl0390	CEP290	gatk
	chr12	88519023	88524342	CHbasl0288	CEP290	gatk
	chr12	88519023	88524995	CHbasl0312	CEP290	gatk
	chr12	88519024	88524197	CHlaus0328	CEP290	ExomeDepth
	chr12	88519024	88524342	CHbasl0288	CEP290	ExomeDepth
	chr12	88519024	88524342	CHbasl0312	CEP290	ExomeDepth
	chr12	88519024	88524342	CHbasl0390	CEP290	ExomeDepth
	chr12	88520215	88523470	CHlaus0002	CEP290	OFF-PEAK
	chr12	88522818	88524917	CHbasl0312	CEP290	OFF-PEAK
	chr12	88523200	88524600	CHbasl0263	CEP290	Savvy
	chr12	88523200	88524600	LL347	CEP290	Savvy
	chr12	88523472	88524342	CHbasl0263	CEP290	ExomeDepth
	chr12	89853600	89861000	CHlaus0327	POC1B	Savvy
	chr13	41837410	50510371	CHbasl0058	RCBTB1	controlFREEC
	chr13	41837410	50510371	CHbasl0333	RCBTB1	controlFREEC
	chr13	41837410	50510371	CHbasl0339	RCBTB1	controlFREEC
	chr13	48955382	50510371	CHbasl0312	RCBTB1	controlFREEC
	chr13	50102646	50235344	CHbasl0228	RCBTB1	conifer
	chr13	50105400	50194200	CHlaus0355	RCBTB1	Savvy
	chr13	50118999	50204565	CHbasl0228	RCBTB1	OFF-PEAK
	chr13	50118999	50204565	CHbasl0228	RCBTB1	OFF-PEAK-HQ
	chr13	50121307	50204565	CHlaus0355	RCBTB1	OFF-PEAK
	chr13	50121307	50204565	CHlaus0355	RCBTB1	OFF-PEAK-HQ
	chr13	50123293	50173012	CHbasl0228	RCBTB1	OFF-PEAK
	chr13	50123293	50173012	CHbasl0228	RCBTB1	OFF-PEAK-HQ
	chr13	50123400	50160000	CHlaus0355	RCBTB1	Savvy
	chr13	50123400	50172000	CHbasl0228	RCBTB1	Savvy
	chr13	50123593	50141415	CHlaus0355	RCBTB1	cnmops
	chr13	50123594	50141415	CHbasl0228	RCBTB1	gatk
	chr13	50123594	50141415	CHlaus0355	RCBTB1	gatk
	chr13	50123595	50141415	CHbasl0228	RCBTB1	ExomeDepth
	chr13	50123595	50141415	CHlaus0355	RCBTB1	ExomeDepth
	chr13	50123600	50183200	CHbasl0228	RCBTB1	Savvy
	chr14	21538555	21819375	CHbasl0058	RPGRIP1	cnvkit
	chr14	21699231	21756097	CHbasl0072	RPGRIP1	OFF-PEAK
	chr14	21699231	21756097	CHbasl0072	RPGRIP1	OFF-PEAK-HQ
	chr14	21729241	21750616	CHlaus0056	RPGRIP1	codex2
	chr14	21756000	21771800	CHbasl0058	RPGRIP1	Savvy
	chr14	21802864	21813263	LL274	RPGRIP1	OFF-PEAK
	chr14	21810894	21813263	LL274	RPGRIP1	OFF-PEAK
	chr14	21813600	21992400	CHbasl0091	RPGRIP1	Savvy
	chr14	23027628	24911975	CHbasl0058	NRL	controlFREEC
	chr14	24424921	24605510	CHbasl0058	NRL	cnvkit
	chr14	24456438	24974865	CHbasl0090	NRL	controlFREEC
	chr14	24456438	25102281	CHbasl0072	NRL	controlFREEC
	chr14	24456438	25102281	CHbasl0091	NRL	controlFREEC
	chr14	24551676	24566346	CHlaus0001	NRL	conifer
	chr14	24568766	24652561	CHbasl0091	NRL	conifer
	chr14	24572600	24650200	CHbasl0091	NRL	Savvy
	chr14	24974721	73238601	CHbasl0058	OTX2,PPP2R3C,RDH12	controlFREEC
	chr14	26917164	64565539	LL155	OTX2,PPP2R3C	controlFREEC
	chr14	26917164	64565539	LL233	OTX2,PPP2R3C	controlFREEC
	chr14	31050281	50825867	CHlaus0327	PPP2R3C	controlFREEC
	chr14	31050281	51355621	CHbasl0312	PPP2R3C	controlFREEC
	chr14	31050281	51355621	CHbasl0333	PPP2R3C	controlFREEC
	chr14	31144094	36047698	LL347	PPP2R3C	codex2
	chr14	34904406	35873850	CHbasl0058	PPP2R3C	cnvkit
	chr14	35331200	35566200	CHbasl0058	PPP2R3C	Savvy
	chr14	35519238	35778201	CHbasl0300	PPP2R3C	controlFREEC
	chr14	35519238	35778201	CHbasl0303	PPP2R3C	controlFREEC
	chr14	35519238	50780415	CHlaus0080	PPP2R3C	controlFREEC
	chr14	35519238	50825867	CHbasl0346	PPP2R3C	controlFREEC
	chr14	35519238	50825867	CHlaus0191	PPP2R3C	controlFREEC
	chr14	35519238	50825867	CHlaus0328	PPP2R3C	controlFREEC
	chr14	35519238	51355621	CHbasl0339	PPP2R3C	controlFREEC
	chr14	35550817	35557135	CHbasl0058	PPP2R3C	OFF-PEAK
	chr14	35565914	36786018	CHlaus0003	PPP2R3C	controlFREEC
	chr14	35565914	36960496	CHlaus0016	PPP2R3C	controlFREEC
	chr14	37145402	64565539	CHlaus0001	OTX2	controlFREEC
	chr14	52923807	60759200	CHbasl0312	OTX2	controlFREEC
	chr14	55610165	58878663	CHbasl0159	OTX2	controlFREEC
	chr14	55610165	61995934	CHbasl0093	OTX2	controlFREEC
	chr14	55615311	57676779	CHbasl0156	OTX2	controlFREEC
	chr14	55615311	61519639	CHbasl0072	OTX2	controlFREEC
	chr14	55615311	61519639	YWC189	OTX2	controlFREEC
	chr14	57070532	60951796	CHlaus0003	OTX2	controlFREEC
	chr14	57164800	57275000	CHbasl0058	OTX2	Savvy
	chr14	68187590	68276008	CHbasl0404	RDH12	controlFREEC
	chr14	68189200	68222200	CHbasl0058	RDH12	Savvy
	chr14	76156534	77130751	CHbasl0058	TTLL5	cnvkit
	chr14	76232519	76233022	LL347	TTLL5	codex2
	chr14	76248600	76249400	CHbasl0346	TTLL5	Savvy
	chr14	78374145	89307858	CHbasl0090	SPATA7	controlFREEC
	chr14	78374145	90509506	CHbasl0058	SPATA7	controlFREEC
	chr14	78392106	89307858	CHbasl0072	SPATA7	controlFREEC
	chr14	79175559	89307858	CHbasl0312	SPATA7	controlFREEC
	chr14	79175559	89307858	CHbasl0339	SPATA7	controlFREEC
	chr14	88477191	88852181	CHbasl0091	SPATA7	conifer
	chr14	88893973	89034497	CHbasl0091	SPATA7	conifer
	chr14	88894000	88897800	YWC189	SPATA7	Savvy
	chr14	88899568	88904181	CHbasl0156	SPATA7	OFF-PEAK
	chr15	20724200	28567878	OPH-102-777	OCA2	controlFREEC
	chr15	23405590	28492043	CHbasl0217	OCA2	controlFREEC
	chr15	23405590	28596404	CHbasl0303	OCA2	controlFREEC
	chr15	23405590	28596404	CHlaus0242	OCA2	controlFREEC
	chr15	23405590	30810743	CHbasl0091	OCA2	controlFREEC
	chr15	23405590	32917834	CHbasl0312	OCA2	controlFREEC
	chr15	23407431	28492043	YWC267	OCA2	controlFREEC
	chr15	23407431	30375303	LL344	OCA2	controlFREEC
	chr15	23572592	28492043	CHLaus0021	OCA2	controlFREEC
	chr15	23572592	28492043	CHlaus0086	OCA2	controlFREEC
	chr15	23572592	28492043	YWC241	OCA2	controlFREEC
	chr15	23572592	30375303	CHLaus0022	OCA2	controlFREEC
	chr15	23572592	30375303	CHlaus0328	OCA2	controlFREEC
	chr15	23572592	32747737	CHbasl0077	OCA2	controlFREEC
	chr15	23572592	32747737	CHbasl0108	OCA2	controlFREEC
	chr15	23609672	28492043	LL270	OCA2	controlFREEC
	chr15	23610105	28492043	CHbasl0072	OCA2	controlFREEC
	chr15	23610105	28492043	LL278	OCA2	controlFREEC
	chr15	23687596	28566579	CHbasl0288	OCA2	controlFREEC
	chr15	23690456	32917834	CHlaus0003	OCA2	controlFREEC
	chr15	23690456	32917834	CHlaus0016	OCA2	controlFREEC
	chr15	25928432	32908541	LL233	OCA2	controlFREEC
	chr15	26825465	32912379	CHlaus0002	OCA2	controlFREEC
	chr15	26866460	32917834	CHlaus0001	OCA2	controlFREEC
	chr15	27193080	28492043	CHlaus0224	OCA2	controlFREEC
	chr15	27193080	28492043	YWC265	OCA2	controlFREEC
	chr15	27193080	28566579	CHbasl0281	OCA2	controlFREEC
	chr15	27222148	28566579	CHbasl0259	OCA2	controlFREEC
	chr15	28117089	28200281	LL237	OCA2	OFF-PEAK
	chr15	28117568	28491212	CHbasl0093	OCA2	cnvkit
	chr15	28171400	28228490	LC12	OCA2	OFF-PEAK
	chr15	28171400	28228490	LC12	OCA2	OFF-PEAK-HQ
	chr15	28188400	28212200	LC12	OCA2	Savvy
	chr15	28195655	28211968	LC12	OCA2	gatk
	chr15	28196929	30375303	LL323	OCA2	controlFREEC
	chr15	28196931	28211968	LC12	OCA2	ExomeDepth
	chr15	28200000	28203000	CHbasl0072	OCA2	Savvy
	chr15	28200303	30375303	LL332	OCA2	controlFREEC
	chr15	28200303	30669312	CHlaus0014	OCA2	controlFREEC
	chr15	28200303	32917834	CHlaus0015	OCA2	controlFREEC
	chr15	28202733	30375303	LL347	OCA2	controlFREEC
	chr15	28202733	30669312	LL173	OCA2	controlFREEC
	chr15	28202733	30669312	LL244	OCA2	controlFREEC
	chr15	28259921	28327020	CHbasl0091	OCA2	conifer
	chr15	28259921	28413736	CHbasl0093	OCA2	conifer
	chr15	28261341	28267632	LC3	OCA2	OFF-PEAK
	chr15	28261341	28267632	LC3	OCA2	OFF-PEAK-HQ
	chr15	28263542	28270048	LC3	OCA2	gatk
	chr15	28263544	28263703	LC3	OCA2	ExomeDepth
	chr15	28267733	28273016	LC3	OCA2	OFF-PEAK
	chr15	28267733	28273016	LC3	OCA2	OFF-PEAK-HQ
	chr15	28269992	28270048	LC3	OCA2	ExomeDepth
	chr15	28328200	28356800	CHbasl0339	OCA2	Savvy
	chr15	45890077	49164339	CHbasl0091	SLC24A5	controlFREEC
	chr15	45890077	49907368	CHbasl0072	SLC24A5	controlFREEC
	chr15	45890077	49907368	CHbasl0090	SLC24A5	controlFREEC
	chr15	45890077	64201022	CHbasl0058	SLC24A5	controlFREEC
	chr15	45975359	48903023	CHbasl0058	SLC24A5	cnvkit
	chr15	46971318	49058756	CHbasl0090	SLC24A5	cnvkit
	chr15	48060777	48431372	CHbasl0072	SLC24A5	cnmops
	chr15	48426200	48459800	CHbasl0346	SLC24A5	Savvy
	chr15	48426454	48431372	CHlaus0080	SLC24A5	cnmops
	chr15	70389113	72454353	CHbasl0091	NR2E3	controlFREEC
	chr15	70389113	72454353	CHbasl0093	NR2E3	controlFREEC
	chr15	70389113	72454718	CHbasl0090	NR2E3	controlFREEC
	chr15	70991865	72104209	CHbasl0091	NR2E3	conifer
	chr15	72104294	72454353	CHbasl0333	NR2E3	controlFREEC
	chr15	76603810	76646289	CHbasl0058	SCAPER	OFF-PEAK
	chr15	76605400	76643800	CHbasl0058	SCAPER	Savvy
	chr15	76629225	76643629	CHbasl0058	SCAPER	gatk
	chr15	76914188	76994098	LL320	SCAPER	OFF-PEAK
	chr15	76957693	76958430	LL320	SCAPER	OFF-PEAK
	chr15	78463981	78466726	CHbasl0281	IDH3A	OFF-PEAK
	chr15	89738457	89755136	CHlaus0355	RLBP1	controlFREEC
	chr15	89745288	89753386	LL318	RLBP1	OFF-PEAK
	chr15	89745288	89758290	CHlaus0355	RLBP1	OFF-PEAK
	chr15	89745288	89758290	CHlaus0355	RLBP1	OFF-PEAK-HQ
	chr15	89752799	89753386	LL318	RLBP1	OFF-PEAK
	chr15	89752799	89758290	CHlaus0355	RLBP1	OFF-PEAK
	chr15	89752799	89758290	CHlaus0355	RLBP1	OFF-PEAK-HQ
	chr15	89753000	89755400	CHlaus0379	RLBP1	Savvy
	chr15	89753516	89755132	CHlaus0355	RLBP1	gatk
	chr15	89753517	89755132	CHlaus0355	RLBP1	ExomeDepth
	chr15	89758276	90198680	CHlaus0355	RLBP1	controlFREEC
	chr16	97429	5147144	CHbasl0090	IFT140	cnvkit
	chr16	103475	1691188	CHbasl0072	IFT140	controlFREEC
	chr16	103475	2059624	CHbasl0156	IFT140	controlFREEC
	chr16	103475	2059624	CHlaus0098	IFT140	controlFREEC
	chr16	108338	2059624	CHlaus0327	IFT140	controlFREEC
	chr16	112970	2059624	CHbasl0113	IFT140	controlFREEC
	chr16	112970	3189099	CHbasl0058	IFT140	controlFREEC
	chr16	129423	2059624	CHbasl0346	IFT140	controlFREEC
	chr16	143216	1691188	YWC189	IFT140	controlFREEC
	chr16	162620	2059624	CHlaus0191	IFT140	controlFREEC
	chr16	193069	1691188	CHbasl0175	IFT140	controlFREEC
	chr16	202891	2059624	CHlaus0068	IFT140	controlFREEC
	chr16	226715	3299004	CHbasl0333	IFT140	controlFREEC
	chr16	277240	2059624	CHbasl0093	IFT140	controlFREEC
	chr16	313698	5097965	CHbasl0090	IFT140	controlFREEC
	chr16	332024	1872365	LL233	IFT140	controlFREEC
	chr16	335311	2059624	CHLaus0028	IFT140	controlFREEC
	chr16	339439	2059624	YWC150	IFT140	controlFREEC
	chr16	396147	1691188	CHbasl0092	IFT140	controlFREEC
	chr16	590189	2059624	CHlaus0080	IFT140	controlFREEC
	chr16	675898	3299004	CHbasl0339	IFT140	controlFREEC
	chr16	1144697	2059624	CHbasl0089	IFT140	controlFREEC
	chr16	1336204	4940335	CHbasl0091	IFT140	cnvkit
	chr16	1364032	3562478	CHbasl0058	IFT140	gatk
	chr16	1416240	1872365	CHlaus0002	IFT140	controlFREEC
	chr16	1416240	1872365	LL244	IFT140	controlFREEC
	chr16	1550347	1807648	CHbasl0058	IFT140	cnvkit
	chr16	1552931	1570048	CHlaus0015	IFT140	conifer
	chr16	1553018	1570131	CHlaus0015	IFT140	OFF-PEAK
	chr16	1553018	1570131	CHlaus0015	IFT140	OFF-PEAK-HQ
	chr16	1555410	1568358	CHlaus0015	IFT140	controlFREEC
	chr16	1555410	1570048	CHlaus0015	IFT140	cnmops
	chr16	1555411	1570048	CHlaus0015	IFT140	gatk
	chr16	1555412	1570048	CHlaus0015	IFT140	ExomeDepth
	chr16	1569881	1872365	CHlaus0015	IFT140	controlFREEC
	chr16	1592002	1610952	CHlaus0328	IFT140	codex2
	chr16	1652200	1665000	CHbasl0058	IFT140	Savvy
	chr16	23652863	28488632	CHlaus0356	CLN3	controlFREEC
	chr16	25228366	47156695	CHlaus0001	CLN3,TLCD3B	controlFREEC
	chr16	28192852	28985600	CHbasl0058	CLN3	cnvkit
	chr16	28332556	28488666	CHbasl0281	CLN3	OFF-PEAK
	chr16	28339800	28488800	LL143	CLN3	Savvy
	chr16	28353929	28478223	LL143	CLN3	ExomeDepth
	chr16	28370855	28482496	CHlaus0216	CLN3	controlFREEC
	chr16	28370855	28482496	LL143	CLN3	controlFREEC
	chr16	28370855	31100130	CHbasl0333	CLN3,TLCD3B	controlFREEC
	chr16	28370855	31100130	CHlaus0327	CLN3,TLCD3B	controlFREEC
	chr16	28370855	31234266	CHlaus0328	CLN3,TLCD3B	controlFREEC
	chr16	28374023	31724769	CHbasl0058	CLN3,TLCD3B	controlFREEC
	chr16	28374023	32266224	CHbasl0090	CLN3,TLCD3B	controlFREEC
	chr16	28390601	28483957	CHbasl0231	CLN3	OFF-PEAK
	chr16	28390601	28483957	CHbasl0231	CLN3	OFF-PEAK-HQ
	chr16	28399378	28489198	CHbasl0281	CLN3	conifer
	chr16	28403073	28478223	CHbasl0203	CLN3	gatk
	chr16	28403073	28478223	LL143	CLN3	gatk
	chr16	28403074	28478223	CHbasl0217	CLN3	ExomeDepth
	chr16	28403074	28478223	LL264	CLN3	ExomeDepth
	chr16	28403074	28478223	LL334	CLN3	ExomeDepth
	chr16	28403074	28478223	LL347	CLN3	ExomeDepth
	chr16	28403074	28481759	CHbasl0217	CLN3	ExomeDepth
	chr16	28403074	28481759	LL334	CLN3	ExomeDepth
	chr16	28403074	28481759	LL347	CLN3	ExomeDepth
	chr16	28403302	28478223	CHlaus0003	CLN3	ExomeDepth
	chr16	28426000	28478200	CHbasl0231	CLN3	Savvy
	chr16	28467745	28495439	CHbasl0058	CLN3	gatk
	chr16	28468000	28478200	CHbasl0203	CLN3	Savvy
	chr16	28468000	28478200	CHbasl0217	CLN3	Savvy
	chr16	28468000	28478200	CHlaus0213	CLN3	Savvy
	chr16	28468000	28478200	CHlaus0214	CLN3	Savvy
	chr16	28474304	28478223	CHbasl0228	CLN3	ExomeDepth
	chr16	28474304	28478223	YWC267	CLN3	ExomeDepth
	chr16	28474902	28617254	CHbasl0091	CLN3	cnvkit
	chr16	28485475	28667844	LL143	CLN3	controlFREEC
	chr16	28485475	28735784	YWC267	CLN3	controlFREEC
	chr16	28485475	31100130	CHbasl0339	CLN3,TLCD3B	controlFREEC
	chr16	28485475	32266224	CHbasl0077	CLN3,TLCD3B	controlFREEC
	chr16	28485475	32266224	CHbasl0312	CLN3,TLCD3B	controlFREEC
	chr16	28485475	32266224	CHlaus0098	CLN3,TLCD3B	controlFREEC
	chr16	28488600	28511200	CHbasl0091	CLN3	Savvy
	chr16	28488631	28503628	CHbasl0390	CLN3	controlFREEC
	chr16	28488636	28503543	CHbasl0434	CLN3	controlFREEC
	chr16	28493797	28515114	CHbasl0091	CLN3	conifer
	chr16	28495439	28498768	CHbasl0218	CLN3	OFF-PEAK
	chr16	28495439	28498768	CHbasl0218	CLN3	OFF-PEAK-HQ
	chr16	28495439	28498768	CHbasl0339	CLN3	OFF-PEAK
	chr16	28495439	28498768	CHbasl0339	CLN3	OFF-PEAK-HQ
	chr16	28495439	28498768	LL244	CLN3	OFF-PEAK
	chr16	28495439	28498768	LL244	CLN3	OFF-PEAK-HQ
	chr16	28497367	28498768	CHbasl0218	CLN3	OFF-PEAK
	chr16	28497367	28498768	CHbasl0218	CLN3	OFF-PEAK-HQ
	chr16	28497400	28498200	CHbasl0218	CLN3	Savvy
	chr16	28497400	28498200	CHbasl0339	CLN3	Savvy
	chr16	28497668	28497971	CHbasl0218	CLN3	gatk
	chr16	28497668	28497971	CHbasl0339	CLN3	gatk
	chr16	28497668	28497971	LL244	CLN3	gatk
	chr16	28497668	28500707	CHbasl0091	CLN3	gatk
	chr16	28497669	28497971	CHbasl0218	CLN3	ExomeDepth
	chr16	28497669	28497971	CHbasl0339	CLN3	ExomeDepth
	chr16	28497669	28497971	LL244	CLN3	ExomeDepth
	chr16	29405897	31404181	CHbasl0091	TLCD3B	cnvkit
	chr16	29802650	31485560	CHbasl0090	TLCD3B	cnvkit
	chr16	29808213	31276215	CHbasl0058	TLCD3B	cnvkit
	chr16	30037929	30100531	CHbasl0091	TLCD3B	conifer
	chr16	30038400	30753600	CHbasl0091	TLCD3B	Savvy
	chr16	30046600	30076000	CHbasl0156	TLCD3B	Savvy
	chr16	30046600	30369600	CHbasl0091	TLCD3B	Savvy
	chr16	30046672	30212197	CHbasl0058	TLCD3B	gatk
	chr16	55977960	56839544	CHbasl0058	BBS2	gatk
	chr16	56422669	56545196	CHbasl0312	BBS2	controlFREEC
	chr16	56504005	56504508	LL173	BBS2	OFF-PEAK
	chr16	56510200	56531600	CHbasl0093	BBS2	Savvy
	chr16	56533684	56553982	CHbasl0377	BBS2	controlFREEC
	chr16	56533684	56553982	CHbasl0382	BBS2	controlFREEC
	chr16	56533684	56553982	CHbasl0404	BBS2	controlFREEC
	chr16	56533684	56949635	CHlaus0401	BBS2	controlFREEC
	chr16	56548364	58301490	CHbasl0072	ARL2BP,BBS2,CNGB1	controlFREEC
	chr16	56548364	66966203	CHbasl0058	ARL2BP,BBS2,CNGB1	controlFREEC
	chr16	56548364	74408940	CHbasl0090	ARL2BP,BBS2,CNGB1,DHX38	controlFREEC
	chr16	56623437	58301490	CHbasl0113	ARL2BP,CNGB1	controlFREEC
	chr16	56876489	58301490	CHbasl0077	ARL2BP,CNGB1	controlFREEC
	chr16	57206163	57563089	CHbasl0058	ARL2BP	gatk
	chr16	57279200	57286200	CHbasl0058	ARL2BP	Savvy
	chr16	57481390	58036551	LC12	CNGB1	controlFREEC
	chr16	57504886	58077264	CHlaus0002	CNGB1	controlFREEC
	chr16	57504886	58077531	CHlaus0003	CNGB1	controlFREEC
	chr16	57504886	58077531	LL233	CNGB1	controlFREEC
	chr16	57916257	57993790	CHlaus0356	CNGB1	controlFREEC
	chr16	57916257	58005023	CHlaus0392	CNGB1	controlFREEC
	chr16	57916257	58005023	LL359	CNGB1	controlFREEC
	chr16	57938779	57946815	OPH.102.940	CNGB1	OFF-PEAK
	chr16	57945356	57946815	OPH.102.940	CNGB1	OFF-PEAK
	chr16	57957000	57996400	CHbasl0058	CNGB1	Savvy
	chr16	57983000	57994600	CHbasl0077	CNGB1	Savvy
	chr16	57993600	57996400	CHbasl0072	CNGB1	Savvy
	chr16	72057063	72198815	CHbasl0089	DHX38	controlFREEC
	chr16	72090429	72174481	CHbasl0058	DHX38	gatk
	chr16	72093012	72198815	CHbasl0113	DHX38	controlFREEC
	chr16	72123000	72163000	CHbasl0058	DHX38	Savvy
	chr16	72132944	72133630	CHbasl0212	DHX38	OFF-PEAK
	chr17	500	2965462	CHbasl0090	PRPF8	cnvkit
	chr17	6006	1690267	CHlaus0001	PRPF8	controlFREEC
	chr17	6010	5212117	CHbasl0058	PRPF8	controlFREEC
	chr17	6010	7559213	CHbasl0077	AIPL1,PITPNM3,PRPF8	controlFREEC
	chr17	6011	1756483	CHbasl0058	PRPF8	gatk
	chr17	613772	1756483	CHbasl0058	PRPF8	cnvkit
	chr17	682029	2177717	CHbasl0312	PRPF8	controlFREEC
	chr17	682029	2177717	CHlaus0068	PRPF8	controlFREEC
	chr17	1221800	1609200	CHbasl0091	PRPF8	Savvy
	chr17	1225145	2576051	CHbasl0091	PRPF8	cnvkit
	chr17	1478897	1670288	CHlaus0002	PRPF8	controlFREEC
	chr17	1478897	1686770	CHlaus0014	PRPF8	controlFREEC
	chr17	1478897	1687755	CHlaus0016	PRPF8	controlFREEC
	chr17	1478897	1687755	LL155	PRPF8	controlFREEC
	chr17	1478897	1690267	CHlaus0015	PRPF8	controlFREEC
	chr17	1478897	1690267	LL173	PRPF8	controlFREEC
	chr17	1478897	1690267	LL244	PRPF8	controlFREEC
	chr17	1516200	1563400	CHbasl0058	PRPF8	Savvy
	chr17	1516490	1562057	CHbasl0058	PRPF8	ExomeDepth
	chr17	1552870	1587499	CHbasl0091	PRPF8	conifer
	chr17	1552870	1680827	CHlaus0355	PRPF8	controlFREEC
	chr17	1552870	1680827	CHlaus0356	PRPF8	controlFREEC
	chr17	1552870	1680827	LC12	PRPF8	controlFREEC
	chr17	1554000	1587200	CHbasl0091	PRPF8	Savvy
	chr17	1557310	1559685	CHlaus0396	PRPF8	OFF-PEAK
	chr17	1560055	1563134	LL237	PRPF8	OFF-PEAK
	chr17	1584600	1631200	CHbasl0058	PRPF8	Savvy
	chr17	1686797	8347494	CHbasl0072	AIPL1,GUCY2D,PITPNM3	controlFREEC
	chr17	2183849	8381764	CHbasl0090	AIPL1,GUCY2D,PITPNM3	controlFREEC
	chr17	5405692	6526417	CHbasl0058	AIPL1,PITPNM3	cnvkit
	chr17	5487006	6348724	CHbasl0091	AIPL1	conifer
	chr17	5518044	6481085	CHbasl0091	AIPL1,PITPNM3	cnvkit
	chr17	6353681	6483184	CHbasl0091	PITPNM3	conifer
	chr17	6373400	6441400	CHbasl0077	PITPNM3	Savvy
	chr17	6459704	6553753	CHlaus0014	PITPNM3	controlFREEC
	chr17	6554820	8379266	CHbasl0091	GUCY2D	controlFREEC
	chr17	6733505	8347494	CHbasl0058	GUCY2D	controlFREEC
	chr17	7565256	8347494	CHbasl0113	GUCY2D	controlFREEC
	chr17	7565256	8347494	CHlaus0080	GUCY2D	controlFREEC
	chr17	7565256	8347494	CHlaus0098	GUCY2D	controlFREEC
	chr17	7565256	8381764	CHbasl0093	GUCY2D	controlFREEC
	chr17	7604974	7975970	CHlaus0356	GUCY2D	controlFREEC
	chr17	7695569	8897720	CHbasl0090	GUCY2D	cnvkit
	chr17	7733618	7912904	CHbasl0058	GUCY2D	gatk
	chr17	7840481	8028472	CHbasl0091	GUCY2D	cnvkit
	chr17	7906056	7912813	CHbasl0058	GUCY2D	OFF-PEAK
	chr17	7906200	7911000	CHbasl0058	GUCY2D	Savvy
	chr17	7915461	8076694	CHbasl0377	GUCY2D	controlFREEC
	chr17	7915461	8076694	CHbasl0400	GUCY2D	controlFREEC
	chr17	7915461	8151413	CHbasl0432	GUCY2D	controlFREEC
	chr17	62557618	66526590	CHbasl0058	ARSG	gatk
	chr17	62609986	67500288	CHbasl0333	ARSG	controlFREEC
	chr17	65052160	70643801	CHbasl0077	ARSG	controlFREEC
	chr17	65962687	66303852	CHbasl0058	ARSG	cnvkit
	chr17	66066600	66334800	CHbasl0058	ARSG	Savvy
	chr17	66155000	66329000	CHbasl0058	ARSG	Savvy
	chr17	66215600	66543400	CHbasl0091	ARSG	Savvy
	chr17	66246200	66447200	CHbasl0091	ARSG	Savvy
	chr17	66304352	66526590	CHbasl0058	ARSG	cnvkit
	chr17	66425038	66426136	LL233	ARSG	OFF-PEAK
	chr17	66425038	66426136	LL233	ARSG	OFF-PEAK-HQ
	chr17	66432622	66440631	CHbasl0206	ARSG	OFF-PEAK
	chr17	66436541	66440631	CHbasl0206	ARSG	OFF-PEAK
	chr17	67500695	80092070	CHbasl0093	FSCN2,PDE6G,PRCD,USH1G	controlFREEC
	chr17	67500695	80092070	CHbasl0113	FSCN2,PDE6G,PRCD,USH1G	controlFREEC
	chr17	67500695	80129729	CHbasl0090	FSCN2,PDE6G,PRCD,USH1G	controlFREEC
	chr17	67500695	81050971	CHlaus0098	FSCN2,PDE6G,PRCD,USH1G	controlFREEC
	chr17	68128135	78831700	CHbasl0058	PRCD,USH1G	controlFREEC
	chr17	70644941	80129729	CHbasl0077	FSCN2,PDE6G,PRCD,USH1G	controlFREEC
	chr17	70644941	80129729	CHlaus0328	FSCN2,PDE6G,PRCD,USH1G	controlFREEC
	chr17	70644941	81050971	CHlaus0001	FSCN2,PDE6G,PRCD,USH1G	controlFREEC
	chr17	72725395	73214401	CHbasl0058	USH1G	gatk
	chr17	72732858	73012181	CHbasl0058	USH1G	cnvkit
	chr17	72773716	76374889	CHbasl0091	PRCD,USH1G	controlFREEC
	chr17	72858938	73592980	CHbasl0312	USH1G	controlFREEC
	chr17	72858938	73592980	CHlaus0080	USH1G	controlFREEC
	chr17	72858938	76210874	CHbasl0339	PRCD,USH1G	controlFREEC
	chr17	72858938	76374889	CHbasl0072	PRCD,USH1G	controlFREEC
	chr17	72858938	80129729	CHbasl0089	FSCN2,PDE6G,PRCD,USH1G	controlFREEC
	chr17	73698559	74717438	CHbasl0058	PRCD	cnvkit
	chr17	74524388	74878384	CHbasl0058	PRCD	gatk
	chr17	74536297	74538624	CHlaus0327	PRCD	OFF-PEAK
	chr17	74723561	80092070	CHLaus0028	FSCN2,PDE6G	controlFREEC
	chr17	74723561	80092070	CHbasl0092	FSCN2,PDE6G	controlFREEC
	chr17	74723561	80092070	CHlaus0080	FSCN2,PDE6G	controlFREEC
	chr17	74723561	80129729	YWC150	FSCN2,PDE6G	controlFREEC
	chr17	74771078	81050971	LL155	FSCN2,PDE6G	controlFREEC
	chr17	76212046	80092070	CHbasl0156	FSCN2,PDE6G	controlFREEC
	chr17	76212046	80092070	CHbasl0346	FSCN2,PDE6G	controlFREEC
	chr17	76212046	80092070	CHlaus0191	FSCN2,PDE6G	controlFREEC
	chr17	76212046	80129729	CHlaus0327	FSCN2,PDE6G	controlFREEC
	chr17	76374907	80092070	CHbasl0312	FSCN2,PDE6G	controlFREEC
	chr17	76374907	80129729	CHbasl0333	FSCN2,PDE6G	controlFREEC
	chr17	76374907	80129729	CHbasl0339	FSCN2,PDE6G	controlFREEC
	chr17	76673104	80129729	CHbasl0091	FSCN2,PDE6G	controlFREEC
	chr17	76832192	79526442	CHbasl0042	FSCN2	controlFREEC
	chr17	76967657	81050971	CHlaus0002	FSCN2,PDE6G	controlFREEC
	chr17	78013610	81050971	CHlaus0016	FSCN2,PDE6G	controlFREEC
	chr17	78184250	81050971	CHlaus0356	FSCN2,PDE6G	controlFREEC
	chr17	78362972	81050971	CHlaus0015	FSCN2,PDE6G	controlFREEC
	chr17	78388994	81050971	CHlaus0014	FSCN2,PDE6G	controlFREEC
	chr17	78444613	80092070	CHbasl0058	FSCN2,PDE6G	gatk
	chr17	78832200	79571073	CHbasl0058	FSCN2	cnvkit
	chr17	78854214	80129729	CHbasl0058	FSCN2,PDE6G	controlFREEC
	chr17	79412379	79526442	CHlaus0056	FSCN2	controlFREEC
	chr17	79412379	79526442	LL344	FSCN2	controlFREEC
	chr17	79412379	79526442	OPH-102-593	FSCN2	controlFREEC
	chr17	79412379	79526442	OPH-102-952	FSCN2	controlFREEC
	chr17	79503815	79507711	LL359	FSCN2	OFF-PEAK
	chr17	79571573	80721938	CHbasl0058	PDE6G	cnvkit
	chr19	60500	8974102	CHbasl0091	ARHGEF18,REEP6	cnvkit
	chr19	107148	2340154	CHlaus0086	REEP6	controlFREEC
	chr19	107148	2340154	YWC150	REEP6	controlFREEC
	chr19	107148	2340154	YWC189	REEP6	controlFREEC
	chr19	107148	2830473	CHbasl0312	REEP6	controlFREEC
	chr19	107148	2830473	CHbasl0339	REEP6	controlFREEC
	chr19	107148	2830473	CHlaus0080	REEP6	controlFREEC
	chr19	110625	5909153	CHbasl0058	REEP6	gatk
	chr19	110678	2271441	LL237	REEP6	controlFREEC
	chr19	110678	6262321	CHlaus0015	REEP6	controlFREEC
	chr19	110678	6262321	LL233	REEP6	controlFREEC
	chr19	328487	2340154	CHbasl0072	REEP6	controlFREEC
	chr19	496501	1592630	CHbasl0058	REEP6	ExomeDepth
	chr19	579499	2986889	CHbasl0058	REEP6	cnvkit
	chr19	902560	2915736	CHbasl0077	REEP6	controlFREEC
	chr19	1006052	2986889	CHbasl0090	REEP6	cnvkit
	chr19	1229177	3769414	LL362	REEP6	controlFREEC
	chr19	1271549	2271441	CHlaus0016	REEP6	controlFREEC
	chr19	1376143	2340154	CHbasl0092	REEP6	controlFREEC
	chr19	1376143	2915736	CHbasl0091	REEP6	controlFREEC
	chr19	1376143	2915736	CHbasl0093	REEP6	controlFREEC
	chr19	1398600	1599600	CHbasl0058	REEP6	Savvy
	chr19	1407772	3769414	CHlaus0356	REEP6	controlFREEC
	chr19	1428840	5724873	LL155	REEP6	controlFREEC
	chr19	1428840	6262321	CHlaus0002	REEP6	controlFREEC
	chr19	1428840	6262321	CHlaus0003	REEP6	controlFREEC
	chr19	1428840	6262321	CHlaus0014	REEP6	controlFREEC
	chr19	1428840	9033298	CHlaus0001	ARHGEF18,REEP6	controlFREEC
	chr19	1461737	1862838	LL347	REEP6	controlFREEC
	chr19	1461961	1862838	CHbasl0159	REEP6	controlFREEC
	chr19	1461961	1862838	CHbasl0288	REEP6	controlFREEC
	chr19	1461961	2271441	YWC159	REEP6	controlFREEC
	chr19	1461961	2830473	CHbasl0346	REEP6	controlFREEC
	chr19	1461961	2830473	CHlaus0327	REEP6	controlFREEC
	chr19	1461961	2915736	CHbasl0089	REEP6	controlFREEC
	chr19	2916921	8670595	CHbasl0058	ARHGEF18	controlFREEC
	chr19	6820712	19843767	CHlaus0328	ARHGEF18	controlFREEC
	chr19	6820712	21216998	CHbasl0090	ARHGEF18	controlFREEC
	chr19	6820712	8563173	CHbasl0091	ARHGEF18	controlFREEC
	chr19	6820712	8613201	CHbasl0339	ARHGEF18	controlFREEC
	chr19	6916259	7796988	CHbasl0058	ARHGEF18	cnvkit
	chr19	7051052	7686183	CHbasl0058	ARHGEF18	gatk
	chr19	7116969	7712703	LL359	ARHGEF18	controlFREEC
	chr19	7117054	7712703	CHlaus0379	ARHGEF18	controlFREEC
	chr19	7427825	8563173	CHbasl0072	ARHGEF18	controlFREEC
	chr19	7427825	8613201	CHbasl0113	ARHGEF18	controlFREEC
	chr19	7427825	8613201	CHbasl0333	ARHGEF18	controlFREEC
	chr19	7427825	8613201	CHlaus0080	ARHGEF18	controlFREEC
	chr19	7427825	9269584	CHLaus0028	ARHGEF18	controlFREEC
	chr19	7427825	9269584	CHbasl0077	ARHGEF18	controlFREEC
	chr19	7427825	9269584	CHbasl0089	ARHGEF18	controlFREEC
	chr19	7427825	9269584	CHbasl0093	ARHGEF18	controlFREEC
	chr19	7437400	7448400	CHbasl0203	ARHGEF18	Savvy
	chr19	7438000	7448200	CHlaus0191	ARHGEF18	Savvy
	chr19	7443281	7443337	CHbasl0203	ARHGEF18	ExomeDepth
	chr19	7443281	7443337	CHbasl0294	ARHGEF18	ExomeDepth
	chr19	7447679	7447780	CHbasl0203	ARHGEF18	ExomeDepth
	chr19	7447679	7447780	CHbasl0263	ARHGEF18	ExomeDepth
	chr19	7447679	7447780	CHbasl0303	ARHGEF18	ExomeDepth
	chr19	7506800	7535200	CHbasl0058	ARHGEF18	Savvy
	chr19	7511800	7529800	CHbasl0091	ARHGEF18	Savvy
	chr19	7531882	7532099	CHlaus0392	ARHGEF18	OFF-PEAK
	chr19	40416980	49983877	CHlaus0328	CRX	controlFREEC
	chr19	40416980	54545811	CHbasl0090	CRX	controlFREEC
	chr19	44989246	49502630	CHbasl0072	CRX	controlFREEC
	chr19	45001335	52133588	CHlaus0001	CRX	controlFREEC
	chr19	45021006	51582208	CHbasl0058	CRX	controlFREEC
	chr19	46094035	48325248	CHlaus0356	CRX	controlFREEC
	chr19	46802271	49644770	CHbasl0058	CRX	cnvkit
	chr19	47233989	49551996	CHbasl0058	CRX	gatk
	chr19	48322228	49983877	CHbasl0091	CRX	controlFREEC
	chr19	48342561	48346323	CHbasl0377	CRX	controlFREEC
	chr19	48342569	48346323	CHbasl0432	CRX	controlFREEC
	chr19	48342569	48346323	CHlaus0392	CRX	controlFREEC
	chr19	48342569	48346323	CHlaus0427	CRX	controlFREEC
	chr19	48342569	48346323	LL362	CRX	controlFREEC
	chr19	48343434	48374548	LL324	CRX	OFF-PEAK
	chr19	48343434	48374548	LL324	CRX	OFF-PEAK-HQ
	chr19	51844406	59118483	CHbasl0091	PRPF31	cnvkit
	chr19	52772854	54726298	CHbasl0058	PRPF31	gatk
	chr19	53085454	54724406	LL332	PRPF31	controlFREEC
	chr19	53426621	54724406	CHlaus0068	PRPF31	controlFREEC
	chr19	53989885	54724406	CHbasl0058	PRPF31	controlFREEC
	chr19	54033985	54723114	CHbasl0058	PRPF31	cnvkit
	chr19	54297176	54698053	CHbasl0377	PRPF31	controlFREEC
	chr19	54297176	54698053	CHbasl0432	PRPF31	controlFREEC
	chr19	54394927	55236748	LL237	PRPF31	controlFREEC
	chr19	54444723	54622013	YWC150	PRPF31	conifer
	chr19	54466679	54625229	YWC150	PRPF31	OFF-PEAK
	chr19	54466679	54625229	YWC150	PRPF31	OFF-PEAK-HQ
	chr19	54474400	54623400	YWC150	PRPF31	Savvy
	chr19	54481090	54625229	YWC150	PRPF31	OFF-PEAK
	chr19	54481090	54625229	YWC150	PRPF31	OFF-PEAK-HQ
	chr19	54481200	54622400	YWC150	PRPF31	Savvy
	chr19	54481400	54622013	YWC150	PRPF31	gatk
	chr19	54481401	54622013	YWC150	PRPF31	ExomeDepth
	chr19	54551619	54705477	CHbasl0175	PRPF31	controlFREEC
	chr19	54551619	54705477	CHbasl0346	PRPF31	controlFREEC
	chr19	54551619	54724605	LL266	PRPF31	controlFREEC
	chr19	54558759	54724075	CHbasl0333	PRPF31	controlFREEC
	chr19	54558759	54724075	OPH-102-778	PRPF31	controlFREEC
	chr19	54566997	54724406	CHlaus0059	PRPF31	controlFREEC
	chr19	54566997	55179470	CHlaus0001	PRPF31	controlFREEC
	chr19	54566997	55179470	CHlaus0015	PRPF31	controlFREEC
	chr19	54566997	55179470	CHlaus0016	PRPF31	controlFREEC
	chr19	54566997	55236748	LL155	PRPF31	controlFREEC
	chr19	54566997	55236748	LL244	PRPF31	controlFREEC
	chr19	54566997	55246824	CHlaus0002	PRPF31	controlFREEC
	chr19	54566997	55315146	CHlaus0014	PRPF31	controlFREEC
	chr19	54566997	55315146	LL173	PRPF31	controlFREEC
	chr19	54566997	55598803	LL233	PRPF31	controlFREEC
	chr19	54578075	54632745	CHbasl0108	PRPF31	conifer
	chr19	54579000	54725800	CHbasl0091	PRPF31	Savvy
	chr19	54584655	54634737	CHbasl0108	PRPF31	OFF-PEAK
	chr19	54584655	54634737	CHbasl0108	PRPF31	OFF-PEAK-HQ
	chr19	54593600	54623400	CHbasl0108	PRPF31	Savvy
	chr19	54593600	54921400	CHbasl0091	PRPF31	Savvy
	chr19	54597632	54634737	CHbasl0108	PRPF31	OFF-PEAK
	chr19	54597632	54634737	CHbasl0108	PRPF31	OFF-PEAK-HQ
	chr19	54598200	54634600	CHbasl0108	PRPF31	Savvy
	chr19	54598485	54632745	CHbasl0108	PRPF31	cnmops
	chr19	54598486	54632745	CHbasl0108	PRPF31	gatk
	chr19	54598942	54705477	CHbasl0206	PRPF31	controlFREEC
	chr19	54598944	54632745	CHbasl0108	PRPF31	ExomeDepth
	chr19	54606421	54622013	YWC150	PRPF31	cnmops
	chr19	54609240	54657577	CHlaus0003	PRPF31	conifer
	chr19	54609659	54724075	CHlaus0264	PRPF31	controlFREEC
	chr19	54609659	54724075	OPH-102-952	PRPF31	controlFREEC
	chr19	54609659	54724075	YWC189	PRPF31	controlFREEC
	chr19	54609659	54724605	OPH-102-777	PRPF31	controlFREEC
	chr19	54610117	54724075	YWC181	PRPF31	controlFREEC
	chr19	54610117	54724406	CHbasl0156	PRPF31	controlFREEC
	chr19	54610117	54724406	CHbasl0157	PRPF31	controlFREEC
	chr19	54610356	54656736	CHlaus0003	PRPF31	cnmops
	chr19	54610357	54656736	CHlaus0003	PRPF31	gatk
	chr19	54610358	54657577	CHlaus0003	PRPF31	ExomeDepth
	chr19	54610369	54658898	CHlaus0003	PRPF31	OFF-PEAK
	chr19	54610369	54658898	CHlaus0003	PRPF31	OFF-PEAK-HQ
	chr19	54611200	54657400	CHlaus0003	PRPF31	Savvy
	chr19	54611200	54657400	LL233	PRPF31	Savvy
	chr19	54611718	54619337	YWC189	PRPF31	OFF-PEAK
	chr19	54611718	54621650	CHbasl0159	PRPF31	OFF-PEAK
	chr19	54611718	54621650	CHbasl0159	PRPF31	OFF-PEAK-HQ
	chr19	54611718	54621650	YWC189	PRPF31	OFF-PEAK
	chr19	54611718	54621650	YWC189	PRPF31	OFF-PEAK-HQ
	chr19	54613118	54619337	CHbasl0159	PRPF31	OFF-PEAK
	chr19	54613118	54619337	CHbasl0159	PRPF31	OFF-PEAK-HQ
	chr19	54613200	54619200	CHbasl0159	PRPF31	Savvy
	chr19	54618978	54635086	CHlaus0355	PRPF31	controlFREEC
	chr19	54621658	54632560	YWC262	PRPF31	conifer
	chr19	54622033	54634737	YWC262	PRPF31	OFF-PEAK
	chr19	54622033	54634737	YWC262	PRPF31	OFF-PEAK-HQ
	chr19	54624929	54634737	YWC262	PRPF31	OFF-PEAK
	chr19	54624929	54634737	YWC262	PRPF31	OFF-PEAK-HQ
	chr19	54625000	54633000	YWC262	PRPF31	Savvy
	chr19	54625238	54632745	YWC262	PRPF31	cnmops
	chr19	54625239	54632745	YWC262	PRPF31	gatk
	chr19	54625240	54632745	YWC262	PRPF31	ExomeDepth
	chr2	25046077	27825428	CHbasl0058	AGBL5,IFT172	controlFREEC
	chr2	26667089	27485774	CHlaus0001	AGBL5	controlFREEC
	chr2	27245086	27371501	CHbasl0058	AGBL5	cnvkit
	chr2	27263212	27303138	CHbasl0091	AGBL5	conifer
	chr2	27275827	27357289	CHbasl0058	AGBL5	gatk
	chr2	27276927	27277942	CHlaus0191	AGBL5	OFF-PEAK
	chr2	27290200	27315400	CHbasl0058	AGBL5	Savvy
	chr2	27477954	27672963	CHbasl0058	IFT172	gatk
	chr2	27573000	27669400	CHbasl0058	IFT172	Savvy
	chr2	27573180	27675521	CHbasl0058	IFT172	cnvkit
	chr2	27599181	27668855	CHbasl0058	IFT172	ExomeDepth
	chr2	27676021	27837534	CHbasl0058	IFT172	cnvkit
	chr2	27677220	27684703	CHbasl0072	IFT172	conifer
	chr2	27680505	27688385	CHbasl0091	IFT172	conifer
	chr2	27686661	27703179	CHbasl0281	IFT172	codex2
	chr2	27703016	27706148	CHlaus0355	IFT172	OFF-PEAK
	chr2	27706156	27726486	CHbasl0058	IFT172	gatk
	chr2	27708370	27715047	CHbasl0339	IFT172	OFF-PEAK
	chr2	27712181	27715047	CHbasl0339	IFT172	OFF-PEAK
	chr2	27826006	69553365	CHbasl0058	FAM161A,PCARE	controlFREEC
	chr2	29169315	32148803	CHbasl0058	PCARE	cnvkit
	chr2	29169400	29297400	CHbasl0058	PCARE	Savvy
	chr2	29204000	29323200	CHbasl0058	PCARE	Savvy
	chr2	29274600	29294600	CHbasl0072	PCARE	Savvy
	chr2	29284684	32382563	CHbasl0377	PCARE	controlFREEC
	chr2	29284684	32382563	CHbasl0432	PCARE	controlFREEC
	chr2	29284684	32382563	CHlaus0379	PCARE	controlFREEC
	chr2	29284684	32382563	CHlaus0401	PCARE	controlFREEC
	chr2	31805689	64199378	CHbasl0339	FAM161A	controlFREEC
	chr2	40503142	65602757	LL318	FAM161A	codex2
	chr2	55433953	63436791	CHbasl0333	FAM161A	controlFREEC
	chr2	55433953	63436791	CHlaus0191	FAM161A	controlFREEC
	chr2	55433953	63436791	CHlaus0327	FAM161A	controlFREEC
	chr2	55433953	64085070	CHbasl0077	FAM161A	controlFREEC
	chr2	55433953	64199378	CHbasl0312	FAM161A	controlFREEC
	chr2	55522732	64199378	CHlaus0003	FAM161A	controlFREEC
	chr2	55522732	64199378	LL233	FAM161A	controlFREEC
	chr2	55633149	64083954	CHlaus0328	FAM161A	controlFREEC
	chr2	61336331	64082559	YWC150	FAM161A	controlFREEC
	chr2	61337356	63436791	CHbasl0159	FAM161A	controlFREEC
	chr2	61337356	63436791	CHbasl0294	FAM161A	controlFREEC
	chr2	61337356	64082559	CHlaus0080	FAM161A	controlFREEC
	chr2	61337356	64082559	YWC189	FAM161A	controlFREEC
	chr2	61726800	62065800	CHbasl0058	FAM161A	Savvy
	chr2	62052040	62066545	LL359	FAM161A	controlFREEC
	chr2	62078099	62090575	CHlaus0191	FAM161A	codex2
	chr2	96646395	97790334	CHbasl0058	SNRNP200	controlFREEC
	chr2	96858106	96994037	CHbasl0091	SNRNP200	conifer
	chr2	96932000	96943000	CHbasl0058	SNRNP200	Savvy
	chr2	96943276	96962808	CHbasl0093	SNRNP200	conifer
	chr2	96951000	96953600	CHlaus0080	SNRNP200	Savvy
	chr2	96964800	96969200	CHbasl0091	SNRNP200	Savvy
	chr2	96966814	96968896	CHlaus0016	SNRNP200	OFF-PEAK
	chr2	98163670	127659013	CHbasl0058	MERTK	controlFREEC
	chr2	112698400	112754000	CHbasl0058	MERTK	Savvy
	chr2	112755053	112760665	OPH.102.777	MERTK	OFF-PEAK
	chr2	112758469	112760665	OPH.102.777	MERTK	OFF-PEAK
	chr2	112782433	112796940	CHbasl0312	MERTK	controlFREEC
	chr2	112782433	112796940	CHbasl0333	MERTK	controlFREEC
	chr2	112782433	112796940	CHlaus0112	MERTK	controlFREEC
	chr2	112782433	113138540	CHlaus0328	MERTK	controlFREEC
	chr2	132905703	219099120	CHbasl0058	CERKL	controlFREEC
	chr2	145155867	201440184	CHbasl0072	CERKL	controlFREEC
	chr2	145155867	215595232	CHbasl0339	CERKL	controlFREEC
	chr2	145155867	216820407	CHbasl0090	CERKL	controlFREEC
	chr2	160098373	203949292	CHbasl0312	CERKL	controlFREEC
	chr2	172271112	202014558	CHbasl0333	CERKL	controlFREEC
	chr2	176805715	198646589	CHlaus0327	CERKL	controlFREEC
	chr2	176805715	198675046	CHlaus0328	CERKL	controlFREEC
	chr2	176805715	201440184	CHlaus0098	CERKL	controlFREEC
	chr2	179528353	190575879	CHbasl0156	CERKL	controlFREEC
	chr2	179528353	190575879	CHbasl0159	CERKL	controlFREEC
	chr2	179528353	190575879	CHlaus0191	CERKL	controlFREEC
	chr2	179528545	190575879	YWC189	CERKL	controlFREEC
	chr2	179528741	190575879	CHbasl0092	CERKL	controlFREEC
	chr2	179695484	182401493	CHbasl0430	CERKL	controlFREEC
	chr2	179695484	182401493	LC12	CERKL	controlFREEC
	chr2	182402494	182402786	LL359	CERKL	OFF-PEAK
	chr2	182429847	182438911	LL237	CERKL	OFF-PEAK
	chr2	233390983	233641248	CHlaus0356	KCNJ13	controlFREEC
	chr2	233633523	233635850	LL233	KCNJ13	OFF-PEAK
	chr2	234112771	234263320	CHbasl0091	SAG	conifer
	chr2	234231400	234236000	CHbasl0058	SAG	Savvy
	chr2	234237259	234243607	LL237	SAG	OFF-PEAK
	chr2	234249000	234266200	CHbasl0058	SAG	Savvy
	chr20	2473344	3220397	CHbasl0090	IDH3B	controlFREEC
	chr20	2473344	3220397	CHbasl0091	IDH3B	controlFREEC
	chr20	2543156	3302363	CHbasl0058	IDH3B	cnvkit
	chr20	2616571	3275275	CHbasl0058	IDH3B	controlFREEC
	chr20	2633200	2675200	CHbasl0058	IDH3B	Savvy
	chr20	2633307	2675026	CHbasl0058	IDH3B	gatk
	chr20	2637726	2640822	CHbasl0072	IDH3B	conifer
	chr20	2644661	2673925	LL237	IDH3B	OFF-PEAK
	chr20	6100701	26256532	CHbasl0058	ABHD12,KIZ	cnvkit
	chr20	20123500	21349228	CHbasl0058	KIZ	controlFREEC
	chr20	20601106	21362695	CHlaus0003	KIZ	controlFREEC
	chr20	20601106	21362695	LL155	KIZ	controlFREEC
	chr20	20601106	21362695	LL233	KIZ	controlFREEC
	chr20	20601106	21369976	YWC150	KIZ	controlFREEC
	chr20	20601106	21493411	YWC189	KIZ	controlFREEC
	chr20	21186161	23370901	CHbasl0077	KIZ	controlFREEC
	chr20	23375558	25470621	CHbasl0077	ABHD12	controlFREEC
	chr20	23545584	25282982	CHlaus0001	ABHD12	controlFREEC
	chr20	23545584	25470621	CHlaus0098	ABHD12	controlFREEC
	chr20	23548847	25470621	CHbasl0113	ABHD12	controlFREEC
	chr20	23548847	25470621	CHbasl0339	ABHD12	controlFREEC
	chr20	23548847	30165181	CHbasl0072	ABHD12	controlFREEC
	chr20	23548847	30165181	CHlaus0191	ABHD12	controlFREEC
	chr20	25281103	25304076	LL359	ABHD12	controlFREEC
	chr20	25281103	25371599	CHlaus0355	ABHD12	controlFREEC
	chr20	25281103	25371599	CHlaus0396	ABHD12	controlFREEC
	chr20	25371000	25394600	CHbasl0058	ABHD12	Savvy
	chr20	25371309	25371771	CHbasl0346	ABHD12	OFF-PEAK
	chr20	25371309	25388308	CHbasl0346	ABHD12	OFF-PEAK
	chr20	30366615	31123326	CHbasl0090	KIF3B	controlFREEC
	chr20	30700110	31083824	CHlaus0427	KIF3B	codex2
	chr20	32677535	36375032	CHbasl0058	CEP250	controlFREEC
	chr20	34021706	34079172	CHbasl0091	CEP250	conifer
	chr20	34055380	34059874	CHlaus0001	CEP250	OFF-PEAK
	chr20	34060656	34061694	CHlaus0016	CEP250	OFF-PEAK
	chr20	34067598	34068270	YWC98	CEP250	OFF-PEAK
	chr20	34067598	34078462	YWC98	CEP250	OFF-PEAK
	chr20	34082200	34092400	CHbasl0058	CEP250	Savvy
	chr20	34105051	34114806	CHbasl0212	CEP250	OFF-PEAK
	chr20	58545136	62899363	CHlaus0015	PRPF6	controlFREEC
	chr20	60318618	62899363	CHlaus0001	PRPF6	controlFREEC
	chr20	60318618	62899363	CHlaus0003	PRPF6	controlFREEC
	chr20	60318618	62899363	CHlaus0014	PRPF6	controlFREEC
	chr20	60318618	62919174	CHbasl0058	PRPF6	controlFREEC
	chr20	61445300	62871801	CHbasl0077	PRPF6	controlFREEC
	chr20	61445300	62871801	CHbasl0091	PRPF6	controlFREEC
	chr20	61448416	62871801	CHbasl0333	PRPF6	controlFREEC
	chr20	61448416	62871801	CHbasl0339	PRPF6	controlFREEC
	chr20	61448918	62919174	CHlaus0191	PRPF6	controlFREEC
	chr20	61477015	62871801	CHbasl0108	PRPF6	controlFREEC
	chr20	61987776	62663409	LL362	PRPF6	controlFREEC
	chr20	61987776	62664347	CHbasl0430	PRPF6	controlFREEC
	chr20	61987776	62664347	CHbasl0432	PRPF6	controlFREEC
	chr20	62369173	62919174	CHbasl0300	PRPF6	controlFREEC
	chr20	62582000	62632600	CHbasl0058	PRPF6	Savvy
	chr20	62597494	62632592	CHbasl0058	PRPF6	gatk
	chr20	62611200	62626400	CHbasl0091	PRPF6	Savvy
	chr20	62612491	62663409	CHlaus0355	PRPF6	controlFREEC
	chr20	62612491	62663409	CHlaus0410	PRPF6	controlFREEC
	chr20	62612491	62663409	LL359	PRPF6	controlFREEC
	chr20	62630955	62899363	LL155	PRPF6	controlFREEC
	chr20	62632592	62642637	CHlaus0003	PRPF6	OFF-PEAK
	chr20	62655907	62899363	CHlaus0002	PRPF6	controlFREEC
	chr20	62655907	62899363	LL173	PRPF6	controlFREEC
	chr20	62655907	62899363	LL233	PRPF6	controlFREEC
	chr20	62655907	62899363	LL244	PRPF6	controlFREEC
	chr20	62655907	62919174	CHbasl0217	PRPF6	controlFREEC
	chr20	62655907	62919174	OPH-102-593	PRPF6	controlFREEC
	chr21	44073924	47879135	CHbasl0058	CFAP410	controlFREEC
	chr21	44109300	65602757	YWC232	CFAP410	codex2
	chr21	44110475	65602757	CHbasl0093	CFAP410	codex2
	chr21	45053802	45958684	CHbasl0058	CFAP410	cnvkit
	chr21	45513943	46193602	CHlaus0015	CFAP410	controlFREEC
	chr21	45513943	47544834	CHlaus0001	CFAP410	controlFREEC
	chr21	45513943	48084286	CHlaus0003	CFAP410	controlFREEC
	chr21	45513943	48084286	CHlaus0014	CFAP410	controlFREEC
	chr21	45533633	47648513	CHlaus0002	CFAP410	controlFREEC
	chr21	45533633	47648513	LL233	CFAP410	controlFREEC
	chr21	45637940	45774619	CHbasl0058	CFAP410	gatk
	chr21	45717533	46305880	CHlaus0356	CFAP410	controlFREEC
	chr21	45717533	46305880	LL362	CFAP410	controlFREEC
	chr21	45717533	46306058	CHlaus0379	CFAP410	controlFREEC
	chr21	45717533	46306058	LL359	CFAP410	controlFREEC
	chr21	45751600	45774800	CHbasl0058	CFAP410	Savvy
	chr3	60500	9738894	CHbasl0058	TRNT1	cnvkit
	chr3	154083	4402846	CHbasl0404	TRNT1	controlFREEC
	chr3	154083	4402846	CHbasl0430	TRNT1	controlFREEC
	chr3	154083	4402846	LC12	TRNT1	controlFREEC
	chr3	154083	4402846	LL356	TRNT1	controlFREEC
	chr3	154083	9517007	CHbasl0058	TRNT1	controlFREEC
	chr3	3166112	3240043	CHbasl0231	TRNT1	codex2
	chr3	3192796	3193980	LL173	TRNT1	OFF-PEAK
	chr3	73064972	125313644	CHbasl0058	ARL6,IMPG2	controlFREEC
	chr3	87289848	108285486	YWC189	ARL6,IMPG2	controlFREEC
	chr3	87289848	111921246	YWC150	ARL6,IMPG2	controlFREEC
	chr3	93698487	100941670	LC12	ARL6,IMPG2	controlFREEC
	chr3	93715443	111919609	CHlaus0080	ARL6,IMPG2	controlFREEC
	chr3	93715443	111921246	CHbasl0072	ARL6,IMPG2	controlFREEC
	chr3	93715443	111921246	CHbasl0077	ARL6,IMPG2	controlFREEC
	chr3	93715443	111921246	CHbasl0113	ARL6,IMPG2	controlFREEC
	chr3	97466416	97486924	CHlaus0016	ARL6	OFF-PEAK
	chr3	97467724	97506833	LL237	ARL6	OFF-PEAK
	chr3	97471800	97487000	CHbasl0300	ARL6	Savvy
	chr3	97503600	97510400	CHlaus0328	ARL6	Savvy
	chr3	97503800	97503893	CHbasl0288	ARL6	ExomeDepth
	chr3	97503800	97506963	CHlaus0328	ARL6	ExomeDepth
	chr3	99617443	108285486	CHLaus0028	IMPG2	controlFREEC
	chr3	99617443	108370009	CHbasl0312	IMPG2	controlFREEC
	chr3	99617443	108370009	CHbasl0333	IMPG2	controlFREEC
	chr3	99617443	108370009	CHbasl0339	IMPG2	controlFREEC
	chr3	99617443	111921246	CHbasl0090	IMPG2	controlFREEC
	chr3	100947400	100952000	CHbasl0058	IMPG2	Savvy
	chr3	100973162	121488793	LC12	IMPG2	controlFREEC
	chr3	100992586	100995481	CHbasl0390	IMPG2	OFF-PEAK
	chr3	100995600	101059000	CHbasl0346	IMPG2	Savvy
	chr3	125648194	129817098	CHbasl0058	RHO	controlFREEC
	chr3	125648194	129817098	CHbasl0072	RHO	controlFREEC
	chr3	128198339	129254160	CHlaus0410	RHO	controlFREEC
	chr3	128198339	129254160	LL362	RHO	controlFREEC
	chr3	129225400	129252800	CHbasl0077	RHO	Savvy
	chr3	129862514	182679144	CHbasl0058	CLRN1,SLC7A14	controlFREEC
	chr3	139246148	152053019	CHbasl0077	CLRN1	controlFREEC
	chr3	139246148	154033952	CHbasl0312	CLRN1	controlFREEC
	chr3	141923058	152053019	CHbasl0072	CLRN1	controlFREEC
	chr3	141923058	152053019	YWC150	CLRN1	controlFREEC
	chr3	154832782	182990852	CHbasl0333	SLC7A14	controlFREEC
	chr3	154832782	182990852	CHbasl0339	SLC7A14	controlFREEC
	chr3	169846190	182990852	CHbasl0312	SLC7A14	controlFREEC
	chr3	170200800	170372200	CHbasl0058	SLC7A14	Savvy
	chr4	13322	649795	CHbasl0058	PDE6B	cnvkit
	chr4	53382	1746740	CHbasl0058	PDE6B	cnmops
	chr4	53382	1836709	CHlaus0001	PDE6B	controlFREEC
	chr4	85621	1235119	CHlaus0002	PDE6B	controlFREEC
	chr4	85621	1235119	CHlaus0003	PDE6B	controlFREEC
	chr4	85621	1235119	LL155	PDE6B	controlFREEC
	chr4	85621	2062889	CHlaus0015	PDE6B	controlFREEC
	chr4	85621	2097660	CHlaus0014	PDE6B	controlFREEC
	chr4	85621	2129954	LL233	PDE6B	controlFREEC
	chr4	85621	664693	CHlaus0379	PDE6B	controlFREEC
	chr4	85621	664693	CHlaus0410	PDE6B	controlFREEC
	chr4	85621	664693	CHlaus0427	PDE6B	controlFREEC
	chr4	85621	664693	LL359	PDE6B	controlFREEC
	chr4	154701	1725597	CHbasl0058	PDE6B	controlFREEC
	chr4	154701	1725597	CHbasl0159	PDE6B	controlFREEC
	chr4	154701	2097660	CHlaus0328	PDE6B	controlFREEC
	chr4	212428	1222131	CHlaus0086	PDE6B	controlFREEC
	chr4	212428	1235119	CHLaus0022	PDE6B	controlFREEC
	chr4	212428	1235119	CHbasl0157	PDE6B	controlFREEC
	chr4	212428	1725597	CHlaus0295	PDE6B	controlFREEC
	chr4	212428	2062889	CHbasl0091	PDE6B	controlFREEC
	chr4	212428	2062889	CHbasl0092	PDE6B	controlFREEC
	chr4	212428	2062889	YWC150	PDE6B	controlFREEC
	chr4	212428	2082763	CHbasl0089	PDE6B	controlFREEC
	chr4	212428	2082763	CHbasl0090	PDE6B	controlFREEC
	chr4	212428	2082763	CHbasl0156	PDE6B	controlFREEC
	chr4	212428	2214853	CHLaus0028	PDE6B	controlFREEC
	chr4	212428	2214853	CHlaus0068	PDE6B	controlFREEC
	chr4	212428	2664718	CHbasl0113	PDE6B	controlFREEC
	chr4	647641	682916	CHbasl0058	PDE6B	gatk
	chr4	649600	683000	CHbasl0058	PDE6B	Savvy
	chr4	650033	737372	CHbasl0058	PDE6B	cnvkit
	chr4	651283	654255	OPH.102.593	PDE6B	OFF-PEAK
	chr4	652824	655922	CHlaus0213	PDE6B	OFF-PEAK
	chr4	652824	655922	CHlaus0213	PDE6B	OFF-PEAK-HQ
	chr4	658752	660310	LC12	PDE6B	OFF-PEAK
	chr4	661795	664079	CHLaus0021	PDE6B	OFF-PEAK
	chr4	663836	682916	CHbasl0058	PDE6B	ExomeDepth
	chr4	6325028	15516492	CHlaus0356	CC2D2A,RAB28	controlFREEC
	chr4	10522414	16760883	CHbasl0058	CC2D2A,PROM1,RAB28	controlFREEC
	chr4	13369377	13717573	CHbasl0072	RAB28	codex2
	chr4	13371400	13378400	CHlaus0327	RAB28	Savvy
	chr4	13378170	13378246	CHbasl0312	RAB28	ExomeDepth
	chr4	13462452	13571473	CHbasl0058	RAB28	OFF-PEAK
	chr4	13475635	13485699	LL237	RAB28	OFF-PEAK
	chr4	13475800	13555000	CHbasl0058	RAB28	Savvy
	chr4	13475943	13476030	CHbasl0333	RAB28	ExomeDepth
	chr4	13475943	13481150	CHbasl0159	RAB28	ExomeDepth
	chr4	13476036	13485699	CHbasl0175	RAB28	OFF-PEAK
	chr4	15444361	15480337	LL237	CC2D2A	OFF-PEAK
	chr4	15516498	15603192	CHbasl0390	CC2D2A	controlFREEC
	chr4	15516498	15603192	CHlaus0401	CC2D2A	controlFREEC
	chr4	15516498	15603192	LL362	CC2D2A	controlFREEC
	chr4	15516498	17503497	CHlaus0356	CC2D2A,PROM1	controlFREEC
	chr4	15516498	17503497	CHlaus0396	CC2D2A,PROM1	controlFREEC
	chr4	15516498	17503497	LL359	CC2D2A,PROM1	controlFREEC
	chr4	15528800	15565400	CHbasl0058	CC2D2A	Savvy
	chr4	15572120	15589438	LL237	CC2D2A	OFF-PEAK
	chr4	15599029	15704955	LL264	CC2D2A	conifer
	chr4	15599029	15704955	LL270	CC2D2A	conifer
	chr4	15969866	16025044	CHlaus0401	PROM1	controlFREEC
	chr4	15969866	16025044	LL362	PROM1	controlFREEC
	chr4	15969866	16077697	CHbasl0390	PROM1	controlFREEC
	chr4	41496552	57269567	CHbasl0058	CNGA1	controlFREEC
	chr4	47945459	48018788	CHlaus0002	CNGA1	OFF-PEAK
	chr4	47945459	48018788	CHlaus0002	CNGA1	OFF-PEAK-HQ
	chr4	47951530	47955020	CHlaus0002	CNGA1	OFF-PEAK
	chr4	47951530	47955020	CHlaus0002	CNGA1	OFF-PEAK-HQ
	chr4	47951850	47954720	CHlaus0002	CNGA1	gatk
	chr4	47951851	47954720	CHlaus0002	CNGA1	ExomeDepth
	chr4	47951851	47973117	CHlaus0016	CNGA1	ExomeDepth
	chr4	145974878	165800160	CHbasl0072	LRAT	controlFREEC
	chr4	145974878	165800160	CHbasl0077	LRAT	controlFREEC
	chr4	145974878	165800160	CHbasl0339	LRAT	controlFREEC
	chr4	145974878	178519724	CHbasl0058	LRAT	controlFREEC
	chr4	154215456	165800160	CHbasl0312	LRAT	controlFREEC
	chr4	155484288	155674268	CHbasl0400	LRAT	controlFREEC
	chr5	5146242	37227494	CHbasl0058	SLC45A2	controlFREEC
	chr5	33936845	34008194	CHbasl0400	SLC45A2	controlFREEC
	chr5	33936845	34008194	CHlaus0410	SLC45A2	controlFREEC
	chr5	33936845	34008194	LC12	SLC45A2	controlFREEC
	chr5	33982200	33989200	CHbasl0058	SLC45A2	Savvy
	chr5	36055082	77745853	CHbasl0312	CWC27	controlFREEC
	chr5	37605165	67548086	CHbasl0058	CWC27	controlFREEC
	chr5	40569505	64181373	CHbasl0090	CWC27	controlFREEC
	chr5	42629139	69366578	CHbasl0339	CWC27	controlFREEC
	chr5	42806997	64838675	YWC150	CWC27	controlFREEC
	chr5	50037664	64838675	CHbasl0072	CWC27	controlFREEC
	chr5	50037664	77745853	CHbasl0333	CWC27	controlFREEC
	chr5	59982788	64181373	CHbasl0092	CWC27	controlFREEC
	chr5	59982788	64181373	CHbasl0346	CWC27	controlFREEC
	chr5	59982788	64181373	CHlaus0068	CWC27	controlFREEC
	chr5	59982788	64181373	YWC189	CWC27	controlFREEC
	chr5	59982788	64838675	CHlaus0327	CWC27	controlFREEC
	chr5	60241082	70247736	LC12	CWC27	controlFREEC
	chr5	60939190	64838675	CHbasl0077	CWC27	controlFREEC
	chr5	60939190	64838675	CHlaus0328	CWC27	controlFREEC
	chr5	64273065	64314186	CHlaus0016	CWC27	OFF-PEAK
	chr5	64313685	64314186	CHlaus0016	CWC27	OFF-PEAK
	chr5	64314186	64314890	CHlaus0016	CWC27	OFF-PEAK
	chr5	64314186	64447474	CHlaus0016	CWC27	OFF-PEAK
	chr5	79409423	112214532	CHbasl0339	ADGRV1	controlFREEC
	chr5	80040324	131278388	CHbasl0058	ADGRV1	controlFREEC
	chr5	81443008	112214532	CHbasl0077	ADGRV1	controlFREEC
	chr5	81443008	112214532	CHlaus0080	ADGRV1	controlFREEC
	chr5	81443008	119800340	YWC150	ADGRV1	controlFREEC
	chr5	81443008	128956451	CHbasl0072	ADGRV1	controlFREEC
	chr5	82767514	90459987	CHbasl0400	ADGRV1	controlFREEC
	chr5	82767514	90459987	CHbasl0404	ADGRV1	controlFREEC
	chr5	82767759	90459987	CHlaus0356	ADGRV1	controlFREEC
	chr5	82767759	90459987	LL359	ADGRV1	controlFREEC
	chr5	86628323	119800340	CHbasl0312	ADGRV1	controlFREEC
	chr5	87485239	112214532	CHbasl0113	ADGRV1	controlFREEC
	chr5	89786409	128442755	CHbasl0090	ADGRV1	controlFREEC
	chr5	89786409	93676766	CHbasl0092	ADGRV1	controlFREEC
	chr5	89900520	89911773	CHlaus0224	ADGRV1	codex2
	chr5	89910400	89915200	CHlaus0328	ADGRV1	Savvy
	chr5	89910653	89910836	CHbasl0288	ADGRV1	ExomeDepth
	chr5	89910653	89910836	CHbasl0312	ADGRV1	ExomeDepth
	chr5	89910653	89910836	CHbasl0390	ADGRV1	ExomeDepth
	chr5	89931107	89938672	LL237	ADGRV1	OFF-PEAK
	chr5	89981596	89992963	CHbasl0072	ADGRV1	cnmops
	chr5	90001800	90021600	CHbasl0346	ADGRV1	Savvy
	chr5	90020650	90021473	CHbasl0312	ADGRV1	ExomeDepth
	chr5	90041407	90073860	CHlaus0001	ADGRV1	conifer
	chr5	90074243	90079874	CHbasl0072	ADGRV1	cnmops
	chr5	90079142	90083887	OPH.102.778	ADGRV1	OFF-PEAK
	chr5	90398035	90672585	CHbasl0091	ADGRV1	conifer
	chr5	90445800	90460000	CHbasl0058	ADGRV1	Savvy
	chr5	137527162	142150480	CHbasl0058	HARS1	controlFREEC
	chr5	139821600	140089800	CHbasl0091	HARS1	Savvy
	chr5	140028622	140069939	CHbasl0058	HARS1	cnvkit
	chr5	140031299	140062804	CHbasl0058	HARS1	gatk
	chr5	140041400	140059600	CHbasl0058	HARS1	Savvy
	chr5	140053841	140168299	CHbasl0091	HARS1	conifer
	chr5	140057600	140059771	LL237	HARS1	OFF-PEAK
	chr5	148427420	149237741	CHlaus0356	PDE6A	controlFREEC
	chr5	149247200	149276600	CHbasl0058	PDE6A	Savvy
	chr6	10759171	13278561	CHbasl0091	MAK	controlFREEC
	chr6	10791907	10876249	LL330	MAK	conifer
	chr6	10804124	10839094	LL330	MAK	OFF-PEAK
	chr6	10804124	10839094	LL330	MAK	OFF-PEAK-HQ
	chr6	10804124	10874025	LL330	MAK	OFF-PEAK
	chr6	10804124	10874025	LL330	MAK	OFF-PEAK-HQ
	chr6	10808800	10839000	LL330	MAK	Savvy
	chr6	10809043	10838779	LL330	MAK	gatk
	chr6	10809044	10830881	LL330	MAK	ExomeDepth
	chr6	10817400	10847200	LL330	MAK	Savvy
	chr6	32485830	35765065	CHlaus0002	TULP1	controlFREEC
	chr6	33148887	37955739	CHbasl0058	TULP1	cnvkit
	chr6	33229216	35763630	CHbasl0333	TULP1	controlFREEC
	chr6	33229216	35763630	CHlaus0328	TULP1	controlFREEC
	chr6	33272073	35763630	CHbasl0077	TULP1	controlFREEC
	chr6	33272073	35763630	CHbasl0089	TULP1	controlFREEC
	chr6	33272073	35763630	CHbasl0113	TULP1	controlFREEC
	chr6	33272073	35763630	CHbasl0339	TULP1	controlFREEC
	chr6	33541810	35763630	CHbasl0090	TULP1	controlFREEC
	chr6	33652133	35763630	CHbasl0072	TULP1	controlFREEC
	chr6	35046334	35480467	CHlaus0001	TULP1	controlFREEC
	chr6	35420125	35477534	CHbasl0430	TULP1	controlFREEC
	chr6	35466000	35471600	CHbasl0058	TULP1	Savvy
	chr6	41310655	44320610	CHbasl0058	GUCA1A,GUCA1B,PRPH2	controlFREEC
	chr6	42025126	43470087	CHbasl0058	GUCA1A,GUCA1B,PRPH2	cnvkit
	chr6	42094533	42830350	CHbasl0333	GUCA1A,GUCA1B,PRPH2	controlFREEC
	chr6	42145800	42147400	CHbasl0072	GUCA1A	Savvy
	chr6	42233488	42713811	CHbasl0091	PRPH2	conifer
	chr6	42233488	42830350	CHlaus0327	PRPH2	controlFREEC
	chr6	42235891	42790741	CHbasl0339	PRPH2	controlFREEC
	chr6	42235891	42790741	YWC150	PRPH2	controlFREEC
	chr6	42494800	42822600	CHbasl0091	PRPH2	Savvy
	chr6	42541471	42790741	CHlaus0014	PRPH2	controlFREEC
	chr6	42541471	42790741	LL155	PRPH2	controlFREEC
	chr6	42541471	42790741	LL233	PRPH2	controlFREEC
	chr6	42541471	42851352	CHlaus0003	PRPH2	controlFREEC
	chr6	42585146	42790741	LL244	PRPH2	controlFREEC
	chr6	42643800	42673600	CHLaus0028	PRPH2	Savvy
	chr6	42646276	42713811	CHLaus0028	PRPH2	conifer
	chr6	42647570	42672649	CHLaus0028	PRPH2	OFF-PEAK
	chr6	42647570	42672649	CHLaus0028	PRPH2	OFF-PEAK-HQ
	chr6	42647570	42689491	CHLaus0028	PRPH2	OFF-PEAK
	chr6	42647570	42689491	CHLaus0028	PRPH2	OFF-PEAK-HQ
	chr6	42650600	42672600	CHLaus0028	PRPH2	Savvy
	chr6	42650793	42672349	CHLaus0028	PRPH2	gatk
	chr6	42650794	42672349	CHLaus0028	PRPH2	ExomeDepth
	chr6	42666245	42689491	YWC181	PRPH2	OFF-PEAK
	chr6	42666245	42689491	YWC181	PRPH2	OFF-PEAK-HQ
	chr6	42671802	42672649	YWC181	PRPH2	OFF-PEAK
	chr6	42671802	42672649	YWC181	PRPH2	OFF-PEAK-HQ
	chr6	42672000	42672600	YWC181	PRPH2	Savvy
	chr6	42672103	42672349	YWC181	PRPH2	gatk
	chr6	42672104	42672349	YWC181	PRPH2	ExomeDepth
	chr6	44328182	109697315	CHbasl0058	ELOVL4,EYS,IMPG1,LCA5,RIMS1	controlFREEC
	chr6	44361182	74078586	CHbasl0072	EYS,RIMS1	controlFREEC
	chr6	44364077	74125949	CHbasl0090	EYS,RIMS1	controlFREEC
	chr6	52852154	74176329	CHbasl0159	EYS,RIMS1	controlFREEC
	chr6	52852154	74176329	CHbasl0333	EYS,RIMS1	controlFREEC
	chr6	52895862	74078586	YWC189	EYS,RIMS1	controlFREEC
	chr6	52895862	74176329	CHbasl0312	EYS,RIMS1	controlFREEC
	chr6	52895862	74176329	CHbasl0339	EYS,RIMS1	controlFREEC
	chr6	52897330	74078586	CHbasl0113	EYS,RIMS1	controlFREEC
	chr6	53139887	74078586	CHlaus0080	EYS,RIMS1	controlFREEC
	chr6	57512510	74078586	CHbasl0092	EYS,RIMS1	controlFREEC
	chr6	57512510	74078586	CHlaus0098	EYS,RIMS1	controlFREEC
	chr6	57512510	74125949	YWC150	EYS,RIMS1	controlFREEC
	chr6	57512510	74176329	CHlaus0191	EYS,RIMS1	controlFREEC
	chr6	57512510	74176329	CHlaus0327	EYS,RIMS1	controlFREEC
	chr6	64487898	65016975	LL278	EYS	conifer
	chr6	64574251	64708967	CHbasl0212	EYS	OFF-PEAK
	chr6	64574251	64708967	CHbasl0212	EYS	OFF-PEAK-HQ
	chr6	64574251	64792195	LL278	EYS	OFF-PEAK
	chr6	64574251	64792195	LL278	EYS	OFF-PEAK-HQ
	chr6	64574251	64940484	LL237	EYS	OFF-PEAK
	chr6	64574251	64940484	LL278	EYS	OFF-PEAK
	chr6	64574251	64940484	LL278	EYS	OFF-PEAK-HQ
	chr6	64576600	64815000	LL278	EYS	Savvy
	chr6	64671000	64792000	LL278	EYS	Savvy
	chr6	64693975	64694796	CHbasl0212	EYS	OFF-PEAK
	chr6	64693975	64694796	CHbasl0212	EYS	OFF-PEAK-HQ
	chr6	64694276	64694496	CHbasl0212	EYS	gatk
	chr6	64694276	64791895	LL278	EYS	gatk
	chr6	64694277	64694496	CHbasl0212	EYS	ExomeDepth
	chr6	64694277	64791895	LL278	EYS	ExomeDepth
	chr6	64791748	64940717	LL332	EYS	codex2
	chr6	64791895	65016862	LL332	EYS	OFF-PEAK
	chr6	64791895	65016862	LL332	EYS	OFF-PEAK-HQ
	chr6	64904400	64993800	LL332	EYS	Savvy
	chr6	64940184	64978789	LL332	EYS	OFF-PEAK
	chr6	64940400	64941000	LL332	EYS	Savvy
	chr6	64940485	64940717	LL332	EYS	gatk
	chr6	64940486	64940717	LL332	EYS	ExomeDepth
	chr6	65016600	65169600	CHlaus0328	EYS	Savvy
	chr6	65016975	65146061	LL323	EYS	OFF-PEAK
	chr6	65016975	65146061	LL323	EYS	OFF-PEAK-HQ
	chr6	65098282	65099033	LL323	EYS	OFF-PEAK
	chr6	65098282	65099033	LL323	EYS	OFF-PEAK-HQ
	chr6	65098400	65099000	LL323	EYS	Savvy
	chr6	65098583	65098733	LL323	EYS	gatk
	chr6	65098584	65098733	LL323	EYS	ExomeDepth
	chr6	65098800	65149400	CHlaus0327	EYS	Savvy
	chr6	65145800	65149400	CHbasl0288	EYS	Savvy
	chr6	65146067	65149245	CHbasl0333	EYS	gatk
	chr6	65146068	65149245	CHbasl0288	EYS	ExomeDepth
	chr6	65146068	65149245	CHbasl0333	EYS	ExomeDepth
	chr6	65146068	65149245	CHlaus0401	EYS	ExomeDepth
	chr6	65179800	65443600	CHbasl0093	EYS	Savvy
	chr6	65596589	66045039	LL274	EYS	conifer
	chr6	65612200	66012400	CHbasl0093	EYS	Savvy
	chr6	65655807	65767920	LL173	EYS	OFF-PEAK
	chr6	65655807	65767920	LL173	EYS	OFF-PEAK-HQ
	chr6	65655807	65767920	LL274	EYS	OFF-PEAK
	chr6	65655807	65767920	LL274	EYS	OFF-PEAK-HQ
	chr6	65655807	66005755	LL173	EYS	OFF-PEAK
	chr6	65655807	66005755	LL173	EYS	OFF-PEAK-HQ
	chr6	65655807	66005755	LL274	EYS	OFF-PEAK
	chr6	65655807	66005755	LL274	EYS	OFF-PEAK-HQ
	chr6	65655807	66005755	LL323	EYS	OFF-PEAK
	chr6	65655807	66005755	LL323	EYS	OFF-PEAK-HQ
	chr6	65656800	65775600	LL244	EYS	Savvy
	chr6	65679200	65798400	LL274	EYS	Savvy
	chr6	65681640	65767920	LL323	EYS	OFF-PEAK
	chr6	65681640	65767920	LL323	EYS	OFF-PEAK-HQ
	chr6	65707200	65767800	LL244	EYS	Savvy
	chr6	65707200	65767800	LL274	EYS	Savvy
	chr6	65707200	65767800	LL323	EYS	Savvy
	chr6	65707474	65767620	LL323	EYS	codex2
	chr6	65707474	66006012	LL173	EYS	controlFREEC
	chr6	65707474	66014832	LL274	EYS	controlFREEC
	chr6	65707475	65767620	LL173	EYS	gatk
	chr6	65707475	65767620	LL274	EYS	gatk
	chr6	65707475	65767620	LL323	EYS	gatk
	chr6	65707476	65767620	LL173	EYS	ExomeDepth
	chr6	65707476	65767620	LL244	EYS	ExomeDepth
	chr6	65707476	65767620	LL274	EYS	ExomeDepth
	chr6	65707476	65767620	LL323	EYS	ExomeDepth
	chr6	65887800	66662600	CHbasl0091	EYS	Savvy
	chr6	66042000	66044800	CHbasl0288	EYS	Savvy
	chr6	66042000	66044800	CHlaus0328	EYS	Savvy
	chr6	66053800	66115400	YWC189	EYS	Savvy
	chr6	66205200	66499400	CHlaus0068	EYS	Savvy
	chr6	66205500	69640450	CHbasl0058	EYS	OFF-PEAK
	chr6	66355440	66505080	CHbasl0058	EYS	OFF-PEAK
	chr6	66355440	66505080	CHbasl0288	EYS	OFF-PEAK
	chr6	66355440	66505080	CHbasl0288	EYS	OFF-PEAK-HQ
	chr6	66394400	66543400	CHbasl0072	EYS	Savvy
	chr6	66405320	66455200	CHlaus0002	EYS	OFF-PEAK
	chr6	66405320	66505080	CHbasl0042	EYS	OFF-PEAK
	chr6	66405320	66505080	CHbasl0042	EYS	OFF-PEAK-HQ
	chr6	72595952	72597190	CHbasl0058	RIMS1	OFF-PEAK
	chr6	72596200	72597000	CHbasl0058	RIMS1	Savvy
	chr6	72809976	72922595	CHbasl0058	RIMS1	OFF-PEAK
	chr6	72888977	72893152	CHbasl0058	RIMS1	OFF-PEAK
	chr6	72889200	72893000	CHbasl0058	RIMS1	Savvy
	chr6	72947526	72952140	CHbasl0312	RIMS1	gatk
	chr6	72947625	72955490	LL244	RIMS1	OFF-PEAK
	chr6	72952017	72952140	CHbasl0288	RIMS1	gatk
	chr6	72952018	72952140	CHbasl0288	RIMS1	ExomeDepth
	chr6	72952018	72952140	CHbasl0312	RIMS1	ExomeDepth
	chr6	72962550	72968688	CHbasl0212	RIMS1	OFF-PEAK
	chr6	73000200	73001600	CHlaus0080	RIMS1	Savvy
	chr6	74190719	82883155	CHlaus0327	ELOVL4,IMPG1,LCA5	controlFREEC
	chr6	74190719	83763957	CHlaus0098	ELOVL4,IMPG1,LCA5	controlFREEC
	chr6	74190719	87795551	CHbasl0339	ELOVL4,IMPG1,LCA5	controlFREEC
	chr6	74191762	82883155	YWC150	ELOVL4,IMPG1,LCA5	controlFREEC
	chr6	74191762	85398385	CHbasl0072	ELOVL4,IMPG1,LCA5	controlFREEC
	chr6	74191762	85398385	CHbasl0077	ELOVL4,IMPG1,LCA5	controlFREEC
	chr6	74191762	85398385	CHlaus0328	ELOVL4,IMPG1,LCA5	controlFREEC
	chr6	74191762	87795551	CHbasl0333	ELOVL4,IMPG1,LCA5	controlFREEC
	chr6	74191762	88231242	CHbasl0090	ELOVL4,IMPG1,LCA5	controlFREEC
	chr6	75899267	89650899	CHlaus0003	ELOVL4,IMPG1,LCA5	controlFREEC
	chr6	75965817	87795551	CHbasl0312	ELOVL4,IMPG1,LCA5	controlFREEC
	chr6	76601032	81055766	CHbasl0382	ELOVL4,IMPG1,LCA5	controlFREEC
	chr6	76601032	81055766	CHlaus0396	ELOVL4,IMPG1,LCA5	controlFREEC
	chr6	76601032	81055766	CHlaus0427	ELOVL4,IMPG1,LCA5	controlFREEC
	chr6	76601032	81055766	LC3	ELOVL4,IMPG1,LCA5	controlFREEC
	chr6	76657200	76661000	CHlaus0086	IMPG1	Savvy
	chr6	76660811	76713578	CHlaus0016	IMPG1	OFF-PEAK
	chr6	76712323	76713578	CHlaus0016	IMPG1	OFF-PEAK
	chr6	76712633	80195144	CHbasl0430	IMPG1,LCA5	controlFREEC
	chr6	76712633	80195144	LC12	IMPG1,LCA5	controlFREEC
	chr6	76712800	76728400	CHbasl0346	IMPG1	Savvy
	chr6	79607780	82883155	CHbasl0089	ELOVL4,LCA5	controlFREEC
	chr6	79607780	82883155	CHlaus0080	ELOVL4,LCA5	controlFREEC
	chr6	79607780	83763957	CHbasl0092	ELOVL4,LCA5	controlFREEC
	chr6	79607780	83763957	CHbasl0093	ELOVL4,LCA5	controlFREEC
	chr6	79607780	85398385	CHbasl0113	ELOVL4,LCA5	controlFREEC
	chr6	79607780	85398385	YWC189	ELOVL4,LCA5	controlFREEC
	chr6	80144463	80196429	CHbasl0211	LCA5	OFF-PEAK
	chr6	80194968	80247119	CHbasl0413	LCA5	controlFREEC
	chr6	80194968	80247119	CHlaus0356	LCA5	controlFREEC
	chr6	80194968	80636104	CHbasl0432	ELOVL4,LCA5	controlFREEC
	chr6	80194968	80636104	LL356	ELOVL4,LCA5	controlFREEC
	chr6	80194968	81055766	CHlaus0355	ELOVL4,LCA5	controlFREEC
	chr6	80195147	80247119	CHbasl0430	LCA5	controlFREEC
	chr6	80195147	80636104	LC12	ELOVL4,LCA5	controlFREEC
	chr6	80202269	80202364	CHbasl0312	LCA5	ExomeDepth
	chr6	80247577	81055766	CHbasl0413	ELOVL4	controlFREEC
	chr6	80247577	81055766	CHlaus0356	ELOVL4	controlFREEC
	chr6	80656896	97337232	LC12	ELOVL4	controlFREEC
	chr7	6844568	43995460	CHbasl0058	KLHL7	controlFREEC
	chr7	7410355	23227674	CHbasl0072	KLHL7	controlFREEC
	chr7	21721296	23227674	CHbasl0090	KLHL7	controlFREEC
	chr7	22980952	23214830	CHlaus0356	KLHL7	controlFREEC
	chr7	127892071	128497168	CHbasl0430	IMPDH1	controlFREEC
	chr7	127892071	128497168	CHlaus0392	IMPDH1	controlFREEC
	chr7	127892071	128497168	CHlaus0427	IMPDH1	controlFREEC
	chr7	127970871	128550680	CHbasl0058	IMPDH1	controlFREEC
	chr7	127979845	128032830	CHbasl0058	IMPDH1	OFF-PEAK
	chr7	128040000	128232200	CHbasl0058	IMPDH1	Savvy
	chr7	138516000	138516400	CHbasl0218	KIAA1549	Savvy
	chr7	138516000	138518400	LL334	KIAA1549	Savvy
	chr7	138516200	138519200	CHbasl0206	KIAA1549	Savvy
	chr7	138516400	138522200	CHlaus0242	KIAA1549	Savvy
	chr7	138516800	138519400	LL332	KIAA1549	Savvy
	chr7	138517400	138518000	CHbasl0217	KIAA1549	Savvy
	chr7	138517800	138520000	LL323	KIAA1549	Savvy
	chr7	138518000	138520600	LL321	KIAA1549	Savvy
	chr7	138518000	138521000	LL319	KIAA1549	Savvy
	chr7	138518600	138519400	LL320	KIAA1549	Savvy
	chr7	138519000	138522400	CHlaus0264	KIAA1549	Savvy
	chr7	138519200	138519600	CHbasl0218	KIAA1549	Savvy
	chr7	138519400	138521000	LL330	KIAA1549	Savvy
	chr7	138519400	138521400	CHbasl0288	KIAA1549	Savvy
	chr7	138519400	138522000	CHbasl0212	KIAA1549	Savvy
	chr7	138519800	138520800	CHbasl0333	KIAA1549	Savvy
	chr7	138520000	138520400	CHbasl0157	KIAA1549	Savvy
	chr7	138520400	138520800	LL344	KIAA1549	Savvy
	chr7	138520600	138521800	CHbasl0312	KIAA1549	Savvy
	chr7	138521000	138521600	CHbasl0259	KIAA1549	Savvy
	chr7	138521400	138521600	LL332	KIAA1549	Savvy
	chr7	138521400	138521800	CHbasl0281	KIAA1549	Savvy
	chr7	138597000	138604400	CHbasl0058	KIAA1549	Savvy
	chr7	138665600	138720800	CHbasl0058	KIAA1549	Savvy
	chr8	9912026	10683268	CHbasl0091	RP1L1	conifer
	chr8	10102613	10689253	CHbasl0093	RP1L1	conifer
	chr8	10463909	10512614	CHlaus0356	RP1L1	controlFREEC
	chr8	10463909	11614769	CHlaus0392	RP1L1	controlFREEC
	chr8	10463909	11614769	LL359	RP1L1	controlFREEC
	chr8	10463909	11617240	CHbasl0434	RP1L1	controlFREEC
	chr8	10463909	15621727	CHlaus0401	RP1L1	controlFREEC
	chr8	10463963	11614769	LL362	RP1L1	controlFREEC
	chr8	10463963	11660094	CHbasl0382	RP1L1	controlFREEC
	chr8	10463963	11660094	CHbasl0404	RP1L1	controlFREEC
	chr8	10463963	11660094	CHbasl0432	RP1L1	controlFREEC
	chr8	10463963	11660094	LC3	RP1L1	controlFREEC
	chr8	10465313	10465604	OPH.102.828	RP1L1	OFF-PEAK
	chr8	10465313	10465895	OPH.102.593	RP1L1	OFF-PEAK
	chr8	10465313	10465895	OPH.102.593	RP1L1	OFF-PEAK-HQ
	chr8	10465313	10465895	OPH.102.952	RP1L1	OFF-PEAK
	chr8	10465313	10465895	OPH.102.952	RP1L1	OFF-PEAK-HQ
	chr8	10465400	10466000	OPH-102-952	RP1L1	Savvy
	chr8	10465604	10465895	OPH.102.828	RP1L1	OFF-PEAK
	chr8	10467400	10469000	CHbasl0072	RP1L1	Savvy
	chr8	38001240	38962790	LL362	ADAM9	controlFREEC
	chr8	38677039	40683195	CHbasl0058	ADAM9	controlFREEC
	chr8	38831600	38865600	CHbasl0058	ADAM9	Savvy
	chr8	38831782	39691518	CHlaus0080	ADAM9	controlFREEC
	chr8	38831782	40438780	CHbasl0339	ADAM9	controlFREEC
	chr8	38831783	38865502	CHbasl0058	ADAM9	gatk
	chr8	38865404	39782291	CHlaus0003	ADAM9	controlFREEC
	chr8	38869256	38871873	YWC262	ADAM9	OFF-PEAK
	chr8	38869256	38873624	YWC262	ADAM9	OFF-PEAK
	chr8	38961675	38961950	CHbasl0390	ADAM9	OFF-PEAK
	chr8	40503142	65602757	OPH-102-940	HGSNAT,RP1	codex2
	chr8	41513191	49833987	CHbasl0432	HGSNAT	controlFREEC
	chr8	41513191	49833987	CHlaus0392	HGSNAT	controlFREEC
	chr8	42166979	110352792	CHbasl0312	CFAP418,HGSNAT,RP1,RRM2B	controlFREEC
	chr8	42166979	51617312	CHbasl0333	HGSNAT	controlFREEC
	chr8	42274251	49833987	CHbasl0382	HGSNAT	controlFREEC
	chr8	42274251	49833987	LL356	HGSNAT	controlFREEC
	chr8	42673600	43210000	CHbasl0058	HGSNAT	Savvy
	chr8	42692984	49833864	CHlaus0356	HGSNAT	controlFREEC
	chr8	42911490	43037403	CHbasl0058	HGSNAT	gatk
	chr8	42978309	43046616	CHbasl0058	HGSNAT	OFF-PEAK
	chr8	42995600	43037600	CHbasl0058	HGSNAT	Savvy
	chr8	43035718	51617312	CHbasl0339	HGSNAT	controlFREEC
	chr8	43037287	43147926	YWC189	HGSNAT	conifer
	chr8	43055292	43057953	LC3	HGSNAT	controlFREEC
	chr8	49831365	95406110	CHbasl0058	RP1	controlFREEC
	chr8	55534600	55539600	CHbasl0058	RP1	Savvy
	chr8	55537815	55541331	OPH.102.940	RP1	OFF-PEAK
	chr8	55537815	55541331	OPH.102.940	RP1	OFF-PEAK-HQ
	chr8	55538000	55541200	OPH-102-940	RP1	Savvy
	chr8	55538987	55542503	CHlaus0356	RP1	OFF-PEAK
	chr8	61171197	100206182	CHbasl0077	CFAP418	controlFREEC
	chr8	61171197	110352792	CHbasl0339	CFAP418,RRM2B	controlFREEC
	chr8	74944553	101014592	YWC150	CFAP418	controlFREEC
	chr8	80915233	100206182	CHlaus0328	CFAP418	controlFREEC
	chr8	80915233	110352792	CHbasl0333	CFAP418,RRM2B	controlFREEC
	chr8	87226641	101014592	CHlaus0327	CFAP418	controlFREEC
	chr8	96257295	97156586	LL362	CFAP418	controlFREEC
	chr8	96257295	97156764	LL359	CFAP418	controlFREEC
	chr8	96257678	97156262	CHlaus0356	CFAP418	controlFREEC
	chr8	99139822	141994210	CHbasl0058	RRM2B	controlFREEC
	chr8	101018244	124460298	CHbasl0077	RRM2B	controlFREEC
	chr8	103244371	118811769	CHbasl0430	RRM2B	controlFREEC
	chr8	103244371	118811769	LC12	RRM2B	controlFREEC
	chr9	15908	4587370	CHbasl0432	KCNV2	controlFREEC
	chr9	15908	4587370	CHlaus0410	KCNV2	controlFREEC
	chr9	15908	4587370	LL356	KCNV2	controlFREEC
	chr9	15908	4587370	LL359	KCNV2	controlFREEC
	chr9	19025	32986028	CHbasl0058	KCNV2,TOPORS,TYRP1	controlFREEC
	chr9	2650369	2807904	LL330	KCNV2	conifer
	chr9	2653800	2729600	LL324	KCNV2	Savvy
	chr9	2654128	2804151	LL330	KCNV2	OFF-PEAK
	chr9	2654128	2804151	LL330	KCNV2	OFF-PEAK-HQ
	chr9	2682000	2801200	LL330	KCNV2	Savvy
	chr9	2688782	2804151	LL330	KCNV2	OFF-PEAK
	chr9	2688782	2804151	LL330	KCNV2	OFF-PEAK-HQ
	chr9	2712396	2757396	CHbasl0156	KCNV2	codex2
	chr9	2712396	2757396	CHlaus0327	KCNV2	codex2
	chr9	2717600	2730000	CHbasl0211	KCNV2	Savvy
	chr9	2717600	2730000	LL330	KCNV2	Savvy
	chr9	2717741	2729727	LL330	KCNV2	ExomeDepth
	chr9	2717800	2729800	CHbasl0231	KCNV2	Savvy
	chr9	2717800	2730000	LL319	KCNV2	Savvy
	chr9	2729446	2729727	LL330	KCNV2	gatk
	chr9	8525038	17487064	CHbasl0091	TYRP1	controlFREEC
	chr9	8525038	17487064	CHlaus0080	TYRP1	controlFREEC
	chr9	8525038	17487064	CHlaus0098	TYRP1	controlFREEC
	chr9	12698450	12709182	CHbasl0072	TYRP1	cnmops
	chr9	31896481	33605684	LL318	TOPORS	codex2
	chr9	32542869	32543451	CHlaus0356	TOPORS	OFF-PEAK
	chr9	32542869	32543451	CHlaus0356	TOPORS	OFF-PEAK-HQ
	chr9	32548522	32557519	CHLaus0022	TOPORS	codex2
	chr9	70917867	95405092	CHbasl0058	CEP78	controlFREEC
	chr9	79634570	80944941	CHlaus0379	CEP78	controlFREEC
	chr9	79792388	80944941	CHlaus0356	CEP78	controlFREEC
	chr9	79792388	80944941	LL362	CEP78	controlFREEC
	chr9	80031002	80944941	CHbasl0377	CEP78	controlFREEC
	chr9	80031002	80944941	CHbasl0382	CEP78	controlFREEC
	chr9	80031002	80944941	CHbasl0434	CEP78	controlFREEC
	chr9	80031002	80944941	CHlaus0355	CEP78	controlFREEC
	chr9	116053400	116060600	CHbasl0058	PRPF4	Savvy
	chr9	116130538	117379581	CHlaus0001	WHRN	controlFREEC
	chr9	116171090	117164401	CHlaus0356	WHRN	controlFREEC
	chr9	116264410	123239127	CHbasl0058	WHRN	cnvkit
	chr9	117138745	123342441	CHlaus0410	WHRN	controlFREEC
	chr9	117180200	117254400	CHbasl0058	WHRN	Savvy
	chr9	117266200	117339800	CHbasl0058	WHRN	Savvy
	chr9	120512133	144014093	CHlaus0015	EXOSC2,INPP5E,TUBB4B	codex2
	chr9	130149471	134108874	CHbasl0077	EXOSC2	controlFREEC
	chr9	130149471	134108874	CHbasl0091	EXOSC2	controlFREEC
	chr9	130149471	136080796	CHbasl0113	EXOSC2	controlFREEC
	chr9	130155361	136132908	CHbasl0072	EXOSC2	controlFREEC
	chr9	130155361	136132908	CHbasl0090	EXOSC2	controlFREEC
	chr9	130213559	136031489	CHlaus0098	EXOSC2	controlFREEC
	chr9	133370252	134379576	CHlaus0356	EXOSC2	controlFREEC
	chr9	133573042	133574697	CHbasl0390	EXOSC2	OFF-PEAK
	chr9	135750501	139362964	CHlaus0014	INPP5E	controlFREEC
	chr9	135750501	139362964	CHlaus0015	INPP5E	controlFREEC
	chr9	136132910	141124256	CHbasl0339	INPP5E,TUBB4B	controlFREEC
	chr9	136135222	141124256	CHbasl0090	INPP5E,TUBB4B	controlFREEC
	chr9	136136720	140451267	CHbasl0072	INPP5E,TUBB4B	controlFREEC
	chr9	136244720	140451267	CHbasl0093	INPP5E,TUBB4B	controlFREEC
	chr9	136244720	140451267	CHbasl0108	INPP5E,TUBB4B	controlFREEC
	chr9	136244720	140451267	CHbasl0159	INPP5E,TUBB4B	controlFREEC
	chr9	136244720	140451267	YWC189	INPP5E,TUBB4B	controlFREEC
	chr9	136268038	141124256	CHlaus0068	INPP5E,TUBB4B	controlFREEC
	chr9	137218477	139362964	CHlaus0016	INPP5E	controlFREEC
	chr9	138719930	141013220	CHbasl0090	INPP5E,TUBB4B	cnvkit
	chr9	138754312	141124256	CHbasl0091	INPP5E,TUBB4B	controlFREEC
	chr9	139226463	140451267	CHbasl0058	INPP5E,TUBB4B	controlFREEC
	chr9	139226464	139418431	CHbasl0058	INPP5E	gatk
	chr9	139265292	140712590	CHbasl0091	INPP5E,TUBB4B	cnvkit
	chr9	139279171	140358908	CHbasl0058	INPP5E,TUBB4B	cnvkit
	chr9	139333000	139340400	CHbasl0058	INPP5E	Savvy
	chr9	139564365	140509590	CHlaus0014	TUBB4B	controlFREEC
	chr9	139564365	140509590	CHlaus0016	TUBB4B	controlFREEC
	chr9	139566715	140509590	CHlaus0015	TUBB4B	controlFREEC
	chr9	139607117	141111778	CHlaus0356	TUBB4B	controlFREEC
	chr9	139607118	140358908	CHbasl0058	TUBB4B	gatk
	chr9	139685824	140151506	CHbasl0058	TUBB4B	ExomeDepth
	chr9	140080600	140156400	CHbasl0058	TUBB4B	Savvy
	chr9	140135869	140136362	CHbasl0077	TUBB4B	OFF-PEAK
	chrX	2799754	58543561	YWC98	CACNA1F,RP2,RPGR	cnvkit
	chrX	38144792	38271263	LL362	RPGR	controlFREEC
	chrX	38150200	38150800	CHlaus0328	RPGR	Savvy
	chrX	38182777	38186292	CHlaus0213	RPGR	OFF-PEAK
	chrX	46618000	46709800	CHbasl0058	RP2	Savvy
	chrX	61927596	152683813	CHbasl0090	CHM	cnvkit
	chrX	84634500	85119544	LL359	CHM	OFF-PEAK
	chrX	85115884	85119544	LL359	CHM	OFF-PEAK
	chrX	85211157	85226590	CHlaus0295	CHM	controlFREEC
	chrX	85211383	85218669	CHlaus0295	CHM	OFF-PEAK
	chrX	85211383	85218669	CHlaus0295	CHM	OFF-PEAK-HQ
	chrX	85212600	85214200	CHlaus0295	CHM	Savvy
	chrX	85212860	85213982	CHlaus0295	CHM	gatk
	chrX	85212861	85213982	CHlaus0295	CHM	ExomeDepth
	chrX	85218669	85233895	LL330	CHM	controlFREEC
