# Supplementary material for: Detection of elusive DNA copy-number variations in hereditary disease and cancer through the use of noncoding and off-target sequencing reads
Source: Am J Hum Genet. 2024 Mar 25;111(4):701–13. doi: 10.1016/j.ajhg.2024.03.001 (PMC11023916; doi:10.1016/j.ajhg.2024.03.001)
Supplement: Table S7. OFF-PEAK output for relevant CNVs from the retinal disease cohort [file mmc8.xlsx]

## Sheet: Sheet1
	Supplemental Table 7. OFF-PEAK output for relevant CNVs from the retinal disease cohort.
	ID	Chromosome	Begin	End	Begin-min	End-max	Type	Ploidy	Nb_targets	Targets	Genes	Exons	Genes-possible	ncRNAs	RefSeq_Functional_Element	Nb_overlapping_samples	gnomAD-CNV_1%	gnomAD-CNV_ALL	Counts	Average_counts	SD_counts	Ratio	Z-score_cor	PQ	CQ	QUAL	Rank_sample	Nb_CNV_HQ	ClinVar-patho_included	ClinVar-patho_overlap	Nb-exon-before-chr	Nb-exon-after-chr
	CHbasl0042	chr6	66405320	66505080	66405320	66505080	deletion	1	2	Off-target_chr6:66405320-66455200,EYS_NM_001292009.2_exon1,EYS_NM_001142801.2_exon1,EYS_NM_001142800.2_exon1;Off-target_chr6:66455200-66505080	EYS	EYS_NM_001292009.2_exon1;EYS_NM_001142801.2_exon1;EYS_NM_001142800.2_exon1	EYS	SLC25A51P1_NR_026540.1	-	1	-	gnomAD-SV_v2.1_DEL_6_69861,gnomAD-SV_v2.1_DEL_6_69885	126130	256249	13429.8	0.492	-11.2828	4.75	12.66	5.64	13	6	-	VCV001452816.1_deletion_Pathogenic	6054	5552
	CHbasl0058	chr6	66355440	66505080	66355440	66505080	deletion	0	3	Off-target_chr6:66355440-66405320;Off-target_chr6:66405320-66455200,EYS_NM_001292009.2_exon1,EYS_NM_001142801.2_exon1,EYS_NM_001142800.2_exon1;Off-target_chr6:66455200-66505080	EYS	EYS_NM_001292009.2_exon1;EYS_NM_001142801.2_exon1;EYS_NM_001142800.2_exon1	EYS	SLC25A51P1_NR_026540.1	-	1	-	gnomAD-SV_v2.1_DEL_6_69861,gnomAD-SV_v2.1_DEL_6_69885	7043	199021	10280.5	0.035	-4.44104	6	1.97	1.48	965	760	-	VCV001452816.1_deletion_Pathogenic	6054	5552
	CHbasl0108	chr19	54598229	54632746	54597632	54634737	deletion	1	40	OSCAR_NM_133168.6_exon4,OSCAR_NM_001282350.3_exon3,OSCAR_NM_133169.6_exon5,OSCAR_NM_001282349.3_exon4,OSCAR_NM_130771.6_exon6,OSCAR_NM_206818.4_exon5,OSCAR_NM_130771.6_exon5,OSCAR_NM_133168.6_exon3,OSCAR_NM_133169.6_exon4-part2;OSCAR_NM_133168.6_exon4,OSCAR_NM_001282350.3_exon3,OSCAR_NM_133169.6_exon5,OSCAR_NM_001282349.3_exon4,OSCAR_NM_130771.6_exon6,OSCAR_NM_206818.4_exon5,OSCAR_NM_130771.6_exo…	OSCAR,NDUFA3,TFPT,PRPF31	OSCAR_NM_133168.6_exon4;OSCAR_NM_001282350.3_exon3;OSCAR_NM_133169.6_exon5;OSCAR_NM_001282349.3_exon4;OSCAR_NM_130771.6_exon6;OSCAR_NM_206818.4_exon5;OSCAR_NM_130771.6_exon5;OSCAR_NM_133168.6_exon3;OSCAR_NM_133169.6_exon4;OSCAR_NM_001282349.3_exon3;OSCAR_NM_133169.6_exon3;OSCAR_NM_133168.6_exon2;OSCAR_NM_206818.4_exon4;OSCAR_NM_001282350.3_exon2;OSCAR_NM_130771.6_exon4;OSCAR_NM_206818.4_exon3;OSC…	OSCAR,NDUFA3,TFPT,PRPF31	-	-	0	-	-	1452912	2766082	4040.89	0.525	-250.052	7.69	7.41	6.25	1	10	VCV001460444.1_deletion_Pathogenic,VCV000599085.1_deletion_Pathogenic,VCV001370649.1_deletion_Pathogenic,VCV001458118.1_deletion_Pathogenic,VCV001458971.1_deletion_Pathogenic,VCV001460424.1_deletion_Pathogenic,VCV001460192.1_deletion_Pathogenic,VCV001458117.1_deletion_Pathogenic,VCV001485235.1_deletion_Likely_pathogenic	VCV000253434.2_deletion_Pathogenic,VCV001460444.1_deletion_Pathogenic,VCV000599085.1_deletion_Pathogenic,VCV001370649.1_deletion_Pathogenic,VCV001458118.1_deletion_Pathogenic,VCV001458971.1_deletion_Pathogenic,VCV001391980.1_deletion_Pathogenic,VCV001456518.1_deletion_Pathogenic,VCV000438250.1_deletion_Likely_pathogenic,VCV001459907.1_deletion_Pathogenic,VCV001459909.1_deletion_Pathogenic,VCV0014…	12615	1316
	CHbasl0159	chr19	54613418	54618831	54613118	54619337	deletion	1	5	TFPT_NM_001321792.2_exon3,TFPT_NM_013342.4_exon3;Off-target_chr19:54613819-54617521;TFPT_NM_001321792.2_exon2,TFPT_NM_013342.4_exon2;Off-target_chr19:54618080-54618626,TFPT_NM_001321792.2_exon1;TFPT_NM_013342.4_exon1-part1	TFPT	TFPT_NM_001321792.2_exon3;TFPT_NM_013342.4_exon3;TFPT_NM_001321792.2_exon2;TFPT_NM_013342.4_exon2;TFPT_NM_001321792.2_exon1;TFPT_NM_013342.4_exon1	TFPT,PRPF31	-	-	2	-	-	215768	433468	5029.45	0.498	-30.8592	8.62	12.98	6.17	4	13	-	VCV000253434.2_deletion_Pathogenic,VCV001460444.1_deletion_Pathogenic,VCV000599085.1_deletion_Pathogenic	12627	1330
	CHbasl0212	chr6	64694275	64694496	64693975	64694796	duplication	3	1	EYS_NM_001292009.2_exon35,EYS_NM_001142800.2_exon35	EYS	EYS_NM_001292009.2_exon35;EYS_NM_001142800.2_exon35	EYS	-	-	1	-	-	69919	48547	3787.38	1.44	5.45342	4.9	9.42	5.45	24	7	-	VCV001516019.1_duplication_Likely_pathogenic,VCV001459554.1_duplication_Pathogenic,VCV001503642.1_duplication_Likely_pathogenic,VCV001503681.1_duplication_Likely_pathogenic	6015	5591
	CHbasl0228	chr13	50123593	50173012	50123293	50173012	duplication	3	11	RCBTB1_NM_001352503.2_exon9,RCBTB1_NM_001352502.2_exon8,RCBTB1_NM_018191.4_exon9,RCBTB1_NM_001352501.2_exon8,RCBTB1_NM_001352505.2_exon9,RCBTB1_NM_001352500.2_exon9,RCBTB1_NM_001352504.2_exon9,RCBTB1_NM_001352506.2_exon10;Off-target_chr13:50124084-50125161;RCBTB1_NM_018191.4_exon8,RCBTB1_NM_001352505.2_exon8,RCBTB1_NM_001352501.2_exon7,RCBTB1_NM_001352504.2_exon8,RCBTB1_NM_001352502.2_exon7,RCBTB…	RCBTB1	RCBTB1_NM_001352503.2_exon9;RCBTB1_NM_001352502.2_exon8;RCBTB1_NM_018191.4_exon9;RCBTB1_NM_001352501.2_exon8;RCBTB1_NM_001352505.2_exon9;RCBTB1_NM_001352500.2_exon9;RCBTB1_NM_001352504.2_exon9;RCBTB1_NM_001352506.2_exon10;RCBTB1_NM_018191.4_exon8;RCBTB1_NM_001352505.2_exon8;RCBTB1_NM_001352501.2_exon7;RCBTB1_NM_001352504.2_exon8;RCBTB1_NM_001352502.2_exon7;RCBTB1_NM_001352500.2_exon8;RCBTB1_NM_00…	RCBTB1	RCBTB1_NR_148016.2,RCBTB1_NR_148015.2	-	0	-	-	707954	494394	3602.2	1.432	57.4093	4.54	6.3	5.22	6	7	-	VCV000979369.1_duplication_Likely_pathogenic	2068	2034
	CHbasl0288	chr6	66355440	66505080	66355440	66505080	deletion	1	3	Off-target_chr6:66355440-66405320;Off-target_chr6:66405320-66455200,EYS_NM_001292009.2_exon1,EYS_NM_001142801.2_exon1,EYS_NM_001142800.2_exon1;Off-target_chr6:66455200-66505080	EYS	EYS_NM_001292009.2_exon1;EYS_NM_001142801.2_exon1;EYS_NM_001142800.2_exon1	EYS	SLC25A51P1_NR_026540.1	-	0	-	gnomAD-SV_v2.1_DEL_6_69861,gnomAD-SV_v2.1_DEL_6_69885	134033	275288	5131.63	0.487	-15.4971	8.93	4.92	5.17	12	61	-	VCV001452816.1_deletion_Pathogenic	6054	5552
	CHbasl0303	chr10	56523898	56722994	56523898	56722994	deletion	0	4	Off-target_chr10:56523898-56573672,PCDH15_NM_001142773.2_exon1,PCDH15_NM_001354430.2_exon1,PCDH15_NM_001354429.2_exon1,PCDH15_NM_001142770.3_exon1,PCDH15_NM_001142766.2_exon1,PCDH15_NM_001142763.2_exon1,PCDH15_NM_001354411.2_exon1,PCDH15_NM_001142765.2_exon1,PCDH15_NM_001142769.3_exon1,PCDH15_NM_001354420.2_exon1,PCDH15_NM_001142767.2_exon1,PCDH15_NM_001142768.2_exon1,PCDH15_NM_001384140.1_exon1,…	PCDH15	PCDH15_NM_001142773.2_exon1;PCDH15_NM_001354430.2_exon1;PCDH15_NM_001354429.2_exon1;PCDH15_NM_001142770.3_exon1;PCDH15_NM_001142766.2_exon1;PCDH15_NM_001142763.2_exon1;PCDH15_NM_001354411.2_exon1;PCDH15_NM_001142765.2_exon1;PCDH15_NM_001142769.3_exon1;PCDH15_NM_001354420.2_exon1;PCDH15_NM_001142767.2_exon1;PCDH15_NM_001142768.2_exon1;PCDH15_NM_001384140.1_exon1;PCDH15_NM_001142764.2_exon1;PCDH15_…	PCDH15	-	-	0	-	gnomAD-SV_v2.1_DUP_10_29895,gnomAD-SV_v2.1_DEL_10_110506	2109	94481	2447.47	0.022	-24.8501	9.22	10.9	6.21	7	23	-	VCV000815348.1_deletion_Pathogenic,VCV000438248.1_deletion_Likely_pathogenic,VCV000815349.1_deletion_Pathogenic,VCV000058725.1_deletion_Pathogenic,VCV000545137.1_deletion_Likely_pathogenic	3152	6485
	CHbasl0339	chr16	28497667	28497985	28495439	28498768	deletion	1	2	CLN3_NM_001286105.2_exon6,CLN3_NM_000086.2_exon8,CLN3_NM_001286104.2_exon8,CLN3_NM_001286110.2_exon7,CLN3_NM_001286109.2_exon6,CLN3_NM_001042432.2_exon9;CLN3_NM_001042432.2_exon8,CLN3_NM_000086.2_exon7,CLN3_NM_001286104.2_exon7,CLN3_NM_001286110.2_exon6,CLN3_NM_001286105.2_exon5,CLN3_NM_001286109.2_exon5	CLN3	CLN3_NM_001286105.2_exon6;CLN3_NM_000086.2_exon8;CLN3_NM_001286104.2_exon8;CLN3_NM_001286110.2_exon7;CLN3_NM_001286109.2_exon6;CLN3_NM_001042432.2_exon9;CLN3_NM_001042432.2_exon8;CLN3_NM_000086.2_exon7;CLN3_NM_001286104.2_exon7;CLN3_NM_001286110.2_exon6;CLN3_NM_001286105.2_exon5;CLN3_NM_001286109.2_exon5	CLN3	-	-	1	-	gnomAD-SV_v2.1_DEL_16_153539,gnomAD-SV_v2.1_DUP_16_41876,gnomAD-SV_v2.1_DEL_16_153550	25999	86073	2445.25	0.302	-17.7437	8.8	5.44	8.87	9	39	VCV000584138.2_deletion_Pathogenic,VCV000813302.2_deletion_Pathogenic,VCV000872058.9_deletion_Pathogenic,VCV000915981.1_deletion_Pathogenic	VCV000564297.1_deletion_Pathogenic,VCV000830213.1_deletion_Pathogenic,VCV001328113.2_deletion_Pathogenic,VCV000442244.2_deletion_Pathogenic,VCV000979439.2_deletion_Pathogenic,VCV000148782.2_deletion_Pathogenic,VCV000545197.1_deletion_Pathogenic,VCV000441576.2_deletion_Pathogenic,VCV000564309.1_deletion_Pathogenic,VCV000152023.2_deletion_Pathogenic,VCV000150642.2_deletion_Pathogenic,VCV000148886.2…	4274	5786
	CHbasl0377	chr1	94578524	94578626	94577135	94578926	deletion	1	1	ABCA4_NM_000350.3_exon2	ABCA4	ABCA4_NM_000350.3_exon2	ABCA4	-	-	0	-	-	8707	17654	1446.48	0.493	-5.9304	6.1	14.38	5.93	15	5	-	VCV001073069.1_deletion_Pathogenic	10712	12995
	CHlaus0002	chr4	47951830	47954720	47951530	47955020	deletion	1	3	CNGA1_NM_000087.5_exon6,CNGA1_NM_001379270.1_exon6,CNGA1_NM_001142564.2_exon5;CNGA1_NM_001379270.1_exon5,CNGA1_NM_000087.5_exon5,CNGA1_NM_001142564.2_exon4;CNGA1_NM_000087.5_exon4,CNGA1_NM_001379270.1_exon4,CNGA1_NM_001142564.2_exon3	CNGA1	CNGA1_NM_000087.5_exon6;CNGA1_NM_001379270.1_exon6;CNGA1_NM_001142564.2_exon5;CNGA1_NM_001379270.1_exon5;CNGA1_NM_000087.5_exon5;CNGA1_NM_001142564.2_exon4;CNGA1_NM_000087.5_exon4;CNGA1_NM_001379270.1_exon4;CNGA1_NM_001142564.2_exon3	CNGA1	LOC101927157_NR_125879.1,LOC101927157_NR_125879.1,LOC101927157_NR_125879.1	-	0	-	gnomAD-SV_v2.1_DEL_4_44999	24864	48667	1672	0.511	-13.9324	4.63	11.98	4.64	5	24	-	VCV001459512.1_deletion_Pathogenic	2561	6504
	CHlaus0003	chr19	54610369	54657577	54610369	54658898	deletion	1	44	NDUFA3_NM_004542.4_exon4,TFPT_NM_001321792.2_exon6,TFPT_NM_013342.4_exon6-part2;NDUFA3_NM_004542.4_exon4,TFPT_NM_001321792.2_exon6,TFPT_NM_013342.4_exon6-part3;TFPT_NM_001321792.2_exon5,TFPT_NM_013342.4_exon5;TFPT_NM_013342.4_exon4,TFPT_NM_001321792.2_exon4;TFPT_NM_001321792.2_exon3,TFPT_NM_013342.4_exon3;Off-target_chr19:54613819-54617521;TFPT_NM_001321792.2_exon2,TFPT_NM_013342.4_exon2;Off-targ…	NDUFA3,TFPT,PRPF31,CNOT3	NDUFA3_NM_004542.4_exon4;TFPT_NM_001321792.2_exon6;TFPT_NM_013342.4_exon6;TFPT_NM_001321792.2_exon5;TFPT_NM_013342.4_exon5;TFPT_NM_013342.4_exon4;TFPT_NM_001321792.2_exon4;TFPT_NM_001321792.2_exon3;TFPT_NM_013342.4_exon3;TFPT_NM_001321792.2_exon2;TFPT_NM_013342.4_exon2;TFPT_NM_001321792.2_exon1;TFPT_NM_013342.4_exon1;PRPF31_NM_015629.4_exon1;PRPF31_NM_015629.4_exon2;PRPF31_NM_015629.4_exon3;PRPF3…	NDUFA3,TFPT,PRPF31,CNOT3,LENG1	-	-	0	-	-	989618	1940329	4460.53	0.51	-160.43	4.75	8.65	3.65	1	21	VCV001460444.1_deletion_Pathogenic,VCV000599085.1_deletion_Pathogenic,VCV001370649.1_deletion_Pathogenic,VCV001458118.1_deletion_Pathogenic,VCV001458971.1_deletion_Pathogenic,VCV001391980.1_deletion_Pathogenic,VCV001456518.1_deletion_Pathogenic,VCV000438250.1_deletion_Likely_pathogenic,VCV001459907.1_deletion_Pathogenic,VCV001459909.1_deletion_Pathogenic,VCV001460424.1_deletion_Pathogenic,VCV0014…	VCV000253434.2_deletion_Pathogenic,VCV001460444.1_deletion_Pathogenic,VCV000599085.1_deletion_Pathogenic,VCV001370649.1_deletion_Pathogenic,VCV001458118.1_deletion_Pathogenic,VCV001458971.1_deletion_Pathogenic,VCV001391980.1_deletion_Pathogenic,VCV001456518.1_deletion_Pathogenic,VCV000438250.1_deletion_Likely_pathogenic,VCV001459907.1_deletion_Pathogenic,VCV001459909.1_deletion_Pathogenic,VCV0014…	12625	1298
	CHlaus0015	chr16	1555410	1570048	1553018	1570131	deletion	1	11	TELO2_NM_016111.4_exon16,TELO2_NM_001351846.2_exon16;TELO2_NM_016111.4_exon17,TELO2_NM_001351846.2_exon17;TELO2_NM_001351846.2_exon18,TELO2_NM_016111.4_exon18;TELO2_NM_001351846.2_exon19,TELO2_NM_016111.4_exon19;TELO2_NM_001351846.2_exon20,TELO2_NM_016111.4_exon20;TELO2_NM_016111.4_exon21,TELO2_NM_001351846.2_exon21,IFT140_NM_014714.4_exon31-part1;TELO2_NM_016111.4_exon21,TELO2_NM_001351846.2_exo…	TELO2,IFT140	TELO2_NM_016111.4_exon16;TELO2_NM_001351846.2_exon16;TELO2_NM_016111.4_exon17;TELO2_NM_001351846.2_exon17;TELO2_NM_001351846.2_exon18;TELO2_NM_016111.4_exon18;TELO2_NM_001351846.2_exon19;TELO2_NM_016111.4_exon19;TELO2_NM_001351846.2_exon20;TELO2_NM_016111.4_exon20;TELO2_NM_016111.4_exon21;TELO2_NM_001351846.2_exon21;IFT140_NM_014714.4_exon31;IFT140_NM_014714.4_exon30;IFT140_NM_014714.4_exon29	TELO2,IFT140	-	-	0	-	-	203014	373433	3683.53	0.544	-34.6971	3.8	5.38	3.15	7	33	VCV000625674.1_deletion_Pathogenic	VCV000614809.1_deletion_Pathogenic,VCV000059410.2_deletion_Pathogenic,VCV000059409.2_deletion_Pathogenic,VCV000564252.1_deletion_Pathogenic,VCV000688348.1_deletion_Pathogenic,VCV000252979.1_deletion_Pathogenic,VCV000148760.2_deletion_Pathogenic,VCV000145576.2_deletion_Pathogenic,VCV000059411.1_deletion_Pathogenic,VCV000655214.1_deletion_Pathogenic,VCV000832709.1_deletion_Pathogenic,VCV000833445.1…	707	9346
	CHlaus0021	chr1	216270424	216346987	216270124	216348311	deletion	1	3	USH2A_NM_206933.4_exon22;Off-target_chr1:216270855-216308921;Off-target_chr1:216308921-216346987	USH2A	USH2A_NM_206933.4_exon22	USH2A	-	-	0	-	-	32410	62024	1935.57	0.523	-14.1054	4.87	4.91	4.7	7	6	-	VCV001199386.1_deletion_Pathogenic,VCV000034890.2_deletion_Pathogenic,VCV000161040.1_deletion_Pathogenic,VCV000224870.1_deletion_Pathogenic,VCV000523271.1_deletion_Pathogenic,VCV001460279.1_deletion_Pathogenic,VCV000503557.3_deletion_Pathogenic,VCV001442542.1_deletion_Pathogenic,VCV000437432.1_deletion_Pathogenic,VCV001379960.1_deletion_Pathogenic,VCV000503556.3_deletion_Pathogenic,VCV000806426.9…	21223	2484
	CHlaus0028	chr6	42647870	42672349	42647570	42672649	deletion	1	12	Off-target_chr6:42647870-42650470;UBR2_NM_001363705.2_exon43,UBR2_NM_015255.3_exon43;UBR2_NM_001363705.2_exon44,UBR2_NM_015255.3_exon44;Off-target_chr6:42652921-42655653;UBR2_NM_015255.3_exon45,UBR2_NM_001363705.2_exon45;UBR2_NM_015255.3_exon46,UBR2_NM_001363705.2_exon46;UBR2_NM_015255.3_exon47,UBR2_NM_001363705.2_exon47-part1;UBR2_NM_015255.3_exon47,UBR2_NM_001363705.2_exon47-part2;PRPH2_NM_0003…	UBR2,PRPH2	UBR2_NM_001363705.2_exon43;UBR2_NM_015255.3_exon43;UBR2_NM_001363705.2_exon44;UBR2_NM_015255.3_exon44;UBR2_NM_015255.3_exon45;UBR2_NM_001363705.2_exon45;UBR2_NM_015255.3_exon46;UBR2_NM_001363705.2_exon46;UBR2_NM_015255.3_exon47;UBR2_NM_001363705.2_exon47;PRPH2_NM_000322.5_exon3;PRPH2_NM_000322.5_exon2	UBR2,PRPH2	-	-	0	-	-	153758	296305	2065.67	0.519	-49.7716	5.53	5.3	4.15	3	6	VCV001458700.1_deletion_Pathogenic	VCV000058427.1_deletion_Pathogenic,VCV000058428.1_deletion_Pathogenic,VCV000057326.1_deletion_Pathogenic,VCV000402016.2_deletion_Pathogenic,VCV001458700.1_deletion_Pathogenic,VCV001457440.1_deletion_Pathogenic,VCV001454878.1_deletion_Pathogenic	4477	7123
	CHlaus0216	chr10	85967929	85979377	85965683	85981336	deletion	1	11	CDHR1_NM_001171971.3_exon11,CDHR1_NM_033100.4_exon11;CDHR1_NM_033100.4_exon12,CDHR1_NM_001171971.3_exon12;CDHR1_NM_033100.4_exon13,CDHR1_NM_001171971.3_exon13;CDHR1_NM_033100.4_exon14,CDHR1_NM_001171971.3_exon14;CDHR1_NM_001171971.3_exon15,CDHR1_NM_033100.4_exon15;CDHR1_NM_001171971.3_exon16,CDHR1_NM_033100.4_exon16;CDHR1_NM_033100.4_exon17-part1;CDHR1_NM_033100.4_exon17-part2;CDHR1_NM_033100.4_e…	CDHR1	CDHR1_NM_001171971.3_exon11;CDHR1_NM_033100.4_exon11;CDHR1_NM_033100.4_exon12;CDHR1_NM_001171971.3_exon12;CDHR1_NM_033100.4_exon13;CDHR1_NM_001171971.3_exon13;CDHR1_NM_033100.4_exon14;CDHR1_NM_001171971.3_exon14;CDHR1_NM_001171971.3_exon15;CDHR1_NM_033100.4_exon15;CDHR1_NM_001171971.3_exon16;CDHR1_NM_033100.4_exon16;CDHR1_NM_033100.4_exon17;CDHR1_NM_001171971.3_exon17	CDHR1,LRIT2	-	-	0	-	-	316083	623591	3878.87	0.507	-70.3394	7.11	8.55	6.39	5	11	-	VCV000153276.2_deletion_Pathogenic,VCV000979275.1_deletion_Pathogenic,VCV000058748.1_deletion_Pathogenic,VCV000147367.2_deletion_Pathogenic,VCV000058751.1_deletion_Pathogenic,VCV000981172.1_deletion_Pathogenic,VCV000441795.2_deletion_Pathogenic,VCV000442036.2_deletion_Pathogenic,VCV000815362.1_deletion_Pathogenic,VCV000979274.1_deletion_Pathogenic,VCV000155111.2_deletion_Pathogenic,VCV000033096.2…	4983	4648
	CHlaus0264	chr1	111661422	111661523	111660889	111662489	deletion	0	1	DRAM2_NM_001349888.2_exon9,DRAM2_NM_001349884.2_exon9,DRAM2_NM_001349886.2_exon9,DRAM2_NM_001349891.2_exon10,DRAM2_NM_001349881.2_exon9,DRAM2_NM_001349890.2_exon8,DRAM2_NM_001349892.2_exon8,DRAM2_NM_178454.6_exon8,DRAM2_NM_001349882.2_exon9,DRAM2_NM_001349887.2_exon8,DRAM2_NM_001349889.2_exon7,DRAM2_NM_001349893.2_exon8,DRAM2_NM_001349885.2_exon8	DRAM2	DRAM2_NM_001349888.2_exon9;DRAM2_NM_001349884.2_exon9;DRAM2_NM_001349886.2_exon9;DRAM2_NM_001349891.2_exon10;DRAM2_NM_001349881.2_exon9;DRAM2_NM_001349890.2_exon8;DRAM2_NM_001349892.2_exon8;DRAM2_NM_178454.6_exon8;DRAM2_NM_001349882.2_exon9;DRAM2_NM_001349887.2_exon8;DRAM2_NM_001349889.2_exon7;DRAM2_NM_001349893.2_exon8;DRAM2_NM_001349885.2_exon8	DRAM2	DRAM2_NR_146303.2,DRAM2_NR_146307.2,DRAM2_NR_146304.2,DRAM2_NR_146308.2,DRAM2_NR_146305.2,DRAM2_NR_146306.2,DRAM2_NR_146301.2,DRAM2_NR_146302.2,DRAM2_NR_146303.2,DRAM2_NR_146307.2,DRAM2_NR_146304.2,DRAM2_NR_146308.2,DRAM2_NR_146305.2,DRAM2_NR_146306.2,DRAM2_NR_146301.2,DRAM2_NR_146302.2,DRAM2_NR_146303.2,DRAM2_NR_146307.2,DRAM2_NR_146304.2,DRAM2_NR_146308.2,DRAM2_NR_146305.2,DRAM2_NR_146306.2,DRA…	-	0	-	-	0	17875	1897.3	0	-7.25026	9.4	10.87	7.25	16	9	-	VCV000545138.1_deletion_Likely_pathogenic,VCV000401883.2_deletion_Pathogenic,VCV000154693.2_deletion_Pathogenic,VCV000688916.1_deletion_Pathogenic	11890	11817
	CHlaus0295	chrX	85212859	85213982	85211383	85218669	deletion	0	2	CHM_NM_001362517.1_exon7,CHM_NM_001362519.1_exon7,CHM_NM_000390.4_exon7,CHM_NM_001320959.1_exon7,CHM_NM_001362518.2_exon7;CHM_NM_001362519.1_exon6,CHM_NM_001362518.2_exon6,CHM_NM_001320959.1_exon6,CHM_NM_000390.4_exon6,CHM_NM_001362517.1_exon6	CHM	CHM_NM_001362517.1_exon7;CHM_NM_001362519.1_exon7;CHM_NM_000390.4_exon7;CHM_NM_001320959.1_exon7;CHM_NM_001362518.2_exon7;CHM_NM_001362519.1_exon6;CHM_NM_001362518.2_exon6;CHM_NM_001320959.1_exon6;CHM_NM_000390.4_exon6;CHM_NM_001362517.1_exon6	CHM	-	-	0	-	-	0	51115	2597.64	0	-16.798	9.85	6.76	8.4	4	2	-	VCV001526822.1_deletion_Pathogenic,VCV000057928.1_deletion_Pathogenic,VCV000057931.1_deletion_Pathogenic,VCV000057965.1_deletion_Pathogenic,VCV000057967.1_deletion_Pathogenic,VCV000146002.1_deletion_Pathogenic,VCV000833505.1_deletion_Pathogenic,VCV000833457.1_deletion_Pathogenic,VCV000831865.1_deletion_Pathogenic,VCV001073289.1_deletion_Pathogenic,VCV000832217.1_deletion_Pathogenic,VCV000833482.1…	4692	3762
	CHlaus0355	chr13	50123593	50204265	50121307	50204565	duplication	4	12	RCBTB1_NM_001352503.2_exon9,RCBTB1_NM_001352502.2_exon8,RCBTB1_NM_018191.4_exon9,RCBTB1_NM_001352501.2_exon8,RCBTB1_NM_001352505.2_exon9,RCBTB1_NM_001352500.2_exon9,RCBTB1_NM_001352504.2_exon9,RCBTB1_NM_001352506.2_exon10;Off-target_chr13:50124084-50125161;RCBTB1_NM_018191.4_exon8,RCBTB1_NM_001352505.2_exon8,RCBTB1_NM_001352501.2_exon7,RCBTB1_NM_001352504.2_exon8,RCBTB1_NM_001352502.2_exon7,RCBTB…	RCBTB1,ARL11	RCBTB1_NM_001352503.2_exon9;RCBTB1_NM_001352502.2_exon8;RCBTB1_NM_018191.4_exon9;RCBTB1_NM_001352501.2_exon8;RCBTB1_NM_001352505.2_exon9;RCBTB1_NM_001352500.2_exon9;RCBTB1_NM_001352504.2_exon9;RCBTB1_NM_001352506.2_exon10;RCBTB1_NM_018191.4_exon8;RCBTB1_NM_001352505.2_exon8;RCBTB1_NM_001352501.2_exon7;RCBTB1_NM_001352504.2_exon8;RCBTB1_NM_001352502.2_exon7;RCBTB1_NM_001352500.2_exon8;RCBTB1_NM_00…	RCBTB1,ARL11	RCBTB1_NR_148016.2,RCBTB1_NR_148015.2	-	0	-	-	659686	343843	3811.23	1.919	74.8818	6.29	5.62	6.24	4	11	-	VCV000979369.1_duplication_Likely_pathogenic,VCV000979371.1_duplication_Pathogenic	2068	2033
	CHlaus0355	chr15	89753099	89755132	89752799	89758290	deletion	0	4	RLBP1_NM_000326.5_exon9-part1;RLBP1_NM_000326.5_exon9-part2;RLBP1_NM_000326.5_exon8;RLBP1_NM_000326.5_exon7	RLBP1	RLBP1_NM_000326.5_exon9;RLBP1_NM_000326.5_exon8;RLBP1_NM_000326.5_exon7	RLBP1	-	-	0	-	-	0	127340	3045.82	0	-37.8117	10.45	10.08	9.45	8	11	-	VCV000625751.1_deletion_Pathogenic,VCV000393972.3_deletion_Pathogenic,VCV001328111.2_deletion_Pathogenic,VCV001340806.1_deletion_Pathogenic,VCV000438253.1_deletion_Likely_pathogenic,VCV000438253.1_deletion_Likely_pathogenic,VCV001457441.1_deletion_Pathogenic,VCV001076353.1_deletion_Pathogenic	7323	916
	LC3	chr15	28261641	28263703	28261341	28267632	deletion	1	2	Off-target_chr15:28261641-28263242;OCA2_NM_001300984.2_exon7,OCA2_NM_000275.3_exon7	OCA2	OCA2_NM_001300984.2_exon7;OCA2_NM_000275.3_exon7	OCA2	-	-	0	-	gnomAD-SV_v2.1_DEL_15_146184,gnomAD-SV_v2.1_DUP_15_39621	44306	68325	2119.36	0.648	-8.2848	3.25	4.81	4.14	6	13	-	VCV000058574.1_deletion_Pathogenic,VCV000058577.2_deletion_Pathogenic,VCV000974576.1_deletion_Pathogenic,VCV000144613.2_deletion_Pathogenic,VCV000602016.1_deletion_Pathogenic,VCV000058579.2_deletion_Pathogenic,VCV000058581.2_deletion_Pathogenic,VCV000394779.3_deletion_Pathogenic,VCV000253497.2_deletion_Pathogenic,VCV000058584.1_deletion_Pathogenic,VCV000146597.2_deletion_Pathogenic,VCV000032878.2…	338	7903
	LC3	chr15	28269968	28270070	28267733	28273016	deletion	1	1	OCA2_NM_001300984.2_exon5,OCA2_NM_000275.3_exon5	OCA2	OCA2_NM_001300984.2_exon5;OCA2_NM_000275.3_exon5	OCA2	-	-	0	-	gnomAD-SV_v2.1_DEL_15_146184,gnomAD-SV_v2.1_DUP_15_39621,gnomAD-SV_v2.1_DEL_15_146286	17503	32520	2026.8	0.538	-5.4114	6.8	8.09	5.41	24	13	-	VCV000058574.1_deletion_Pathogenic,VCV000058577.2_deletion_Pathogenic,VCV000974576.1_deletion_Pathogenic,VCV000144613.2_deletion_Pathogenic,VCV000602016.1_deletion_Pathogenic,VCV000058579.2_deletion_Pathogenic,VCV000058581.2_deletion_Pathogenic,VCV000394779.3_deletion_Pathogenic,VCV000253497.2_deletion_Pathogenic,VCV000058584.1_deletion_Pathogenic,VCV000146597.2_deletion_Pathogenic,VCV000032878.2…	340	7901
	LL173	chr6	65656107	65767620	65655807	65767920	deletion	0	6	Off-target_chr6:65656107-65681640;Off-target_chr6:65681640-65707174;EYS_NM_001142800.2_exon14,EYS_NM_001292009.2_exon14;Off-target_chr6:65707896-65737551;Off-target_chr6:65737551-65767206;EYS_NM_001142800.2_exon13,EYS_NM_001292009.2_exon13	EYS	EYS_NM_001142800.2_exon14;EYS_NM_001292009.2_exon14;EYS_NM_001142800.2_exon13;EYS_NM_001292009.2_exon13	EYS	-	-	0	-	-	2123	117098	3905.19	0.018	-23.7253	4.82	9.15	3.95	5	28	VCV001459523.1_deletion_Pathogenic,VCV000831786.1_deletion_Pathogenic	VCV000812467.1_deletion_Pathogenic,VCV001459854.1_deletion_Pathogenic,VCV001455342.1_deletion_Pathogenic,VCV001452816.1_deletion_Pathogenic,VCV000810045.9_deletion_Likely_pathogenic,VCV000831967.1_deletion_Pathogenic,VCV001515695.1_deletion_Likely_pathogenic,VCV000831343.1_deletion_Pathogenic,VCV000812468.1_deletion_Pathogenic,VCV001429529.1_deletion_Pathogenic,VCV001068598.1_deletion_Pathogenic,…	6036	5569
	LL237	chr6	64694275	64791895	64574251	64940484	duplication	4	4	EYS_NM_001292009.2_exon35,EYS_NM_001142800.2_exon35;EYS_NM_001292009.2_exon34,EYS_NM_001142800.2_exon34;EYS_NM_001292009.2_exon33,EYS_NM_001142800.2_exon33;EYS_NM_001142800.2_exon32,EYS_NM_001292009.2_exon32	EYS	EYS_NM_001292009.2_exon35;EYS_NM_001142800.2_exon35;EYS_NM_001292009.2_exon34;EYS_NM_001142800.2_exon34;EYS_NM_001292009.2_exon33;EYS_NM_001142800.2_exon33;EYS_NM_001142800.2_exon32;EYS_NM_001292009.2_exon32	EYS	-	silencer_GeneID:123744835,enhancer_GeneID:113175011	0	-	-	187168	101287	2888.08	1.848	9.02971	6.1	3.3	2.26	74	441	-	VCV001516019.1_duplication_Likely_pathogenic,VCV001459554.1_duplication_Pathogenic,VCV001503642.1_duplication_Likely_pathogenic,VCV001503681.1_duplication_Likely_pathogenic	6015	5588
	LL244	chr16	28497667	28497985	28495439	28498768	deletion	1	2	CLN3_NM_001286105.2_exon6,CLN3_NM_000086.2_exon8,CLN3_NM_001286104.2_exon8,CLN3_NM_001286110.2_exon7,CLN3_NM_001286109.2_exon6,CLN3_NM_001042432.2_exon9;CLN3_NM_001042432.2_exon8,CLN3_NM_000086.2_exon7,CLN3_NM_001286104.2_exon7,CLN3_NM_001286110.2_exon6,CLN3_NM_001286105.2_exon5,CLN3_NM_001286109.2_exon5	CLN3	CLN3_NM_001286105.2_exon6;CLN3_NM_000086.2_exon8;CLN3_NM_001286104.2_exon8;CLN3_NM_001286110.2_exon7;CLN3_NM_001286109.2_exon6;CLN3_NM_001042432.2_exon9;CLN3_NM_001042432.2_exon8;CLN3_NM_000086.2_exon7;CLN3_NM_001286104.2_exon7;CLN3_NM_001286110.2_exon6;CLN3_NM_001286105.2_exon5;CLN3_NM_001286109.2_exon5	CLN3	-	-	0	-	gnomAD-SV_v2.1_DEL_16_153539,gnomAD-SV_v2.1_DUP_16_41876,gnomAD-SV_v2.1_DEL_16_153550	40579	71726	3163.08	0.566	-7.46846	4.2	9.25	3.73	21	26	VCV000584138.2_deletion_Pathogenic,VCV000813302.2_deletion_Pathogenic,VCV000872058.9_deletion_Pathogenic,VCV000915981.1_deletion_Pathogenic	VCV000564297.1_deletion_Pathogenic,VCV000830213.1_deletion_Pathogenic,VCV001328113.2_deletion_Pathogenic,VCV000442244.2_deletion_Pathogenic,VCV000979439.2_deletion_Pathogenic,VCV000148782.2_deletion_Pathogenic,VCV000545197.1_deletion_Pathogenic,VCV000441576.2_deletion_Pathogenic,VCV000564309.1_deletion_Pathogenic,VCV000152023.2_deletion_Pathogenic,VCV000150642.2_deletion_Pathogenic,VCV000148886.2…	4274	5786
	LL264	chr1	215844313	215848958	215844013	215853490	deletion	1	8	USH2A_NM_206933.4_exon64-part1;USH2A_NM_206933.4_exon64-part2;USH2A_NM_206933.4_exon63-part1;USH2A_NM_206933.4_exon63-part2;USH2A_NM_206933.4_exon63-part3;USH2A_NM_206933.4_exon63-part4;USH2A_NM_206933.4_exon63-part5;USH2A_NM_206933.4_exon63-part6	USH2A	USH2A_NM_206933.4_exon64;USH2A_NM_206933.4_exon63	USH2A	-	-	0	-	gnomAD-SV_v2.1_DEL_1_11717	275679	524945	3451.38	0.525	-53.215	8.55	7.34	6.65	4	12	VCV000938237.1_deletion_Pathogenic	VCV001199386.1_deletion_Pathogenic,VCV000034890.2_deletion_Pathogenic,VCV000161040.1_deletion_Pathogenic,VCV000224870.1_deletion_Pathogenic,VCV001068614.1_deletion_Pathogenic,VCV000523271.1_deletion_Pathogenic,VCV000438257.1_deletion_Likely_pathogenic,VCV001458561.1_deletion_Pathogenic,VCV000831414.1_deletion_Pathogenic,VCV000832301.1_deletion_Pathogenic,VCV001068613.1_deletion_Pathogenic,VCV0009…	21181	2525
	LL274	chr6	65656107	65767620	65655807	65767920	deletion	0	6	Off-target_chr6:65656107-65681640;Off-target_chr6:65681640-65707174;EYS_NM_001142800.2_exon14,EYS_NM_001292009.2_exon14;Off-target_chr6:65707896-65737551;Off-target_chr6:65737551-65767206;EYS_NM_001142800.2_exon13,EYS_NM_001292009.2_exon13	EYS	EYS_NM_001142800.2_exon14;EYS_NM_001292009.2_exon14;EYS_NM_001142800.2_exon13;EYS_NM_001292009.2_exon13	EYS	-	-	0	-	-	2832	125826	3459.13	0.023	-29.3361	5.78	6.72	4.89	4	7	VCV001459523.1_deletion_Pathogenic,VCV000831786.1_deletion_Pathogenic	VCV000812467.1_deletion_Pathogenic,VCV001459854.1_deletion_Pathogenic,VCV001455342.1_deletion_Pathogenic,VCV001452816.1_deletion_Pathogenic,VCV000810045.9_deletion_Likely_pathogenic,VCV000831967.1_deletion_Pathogenic,VCV001515695.1_deletion_Likely_pathogenic,VCV000831343.1_deletion_Pathogenic,VCV000812468.1_deletion_Pathogenic,VCV001429529.1_deletion_Pathogenic,VCV001068598.1_deletion_Pathogenic,…	6036	5569
	LL278	chr6	64574551	64791895	64574251	64792195	duplication	4	11	Off-target_chr6:64574551-64614359;Off-target_chr6:64614359-64654167;Off-target_chr6:64654167-64693975;EYS_NM_001292009.2_exon35,EYS_NM_001142800.2_exon35;Off-target_chr6:64694796-64708667;EYS_NM_001292009.2_exon34,EYS_NM_001142800.2_exon34;Off-target_chr6:64709376-64742653;Off-target_chr6:64742653-64775930;EYS_NM_001292009.2_exon33,EYS_NM_001142800.2_exon33;Off-target_chr6:64776684-64791448;EYS_N…	EYS	EYS_NM_001292009.2_exon35;EYS_NM_001142800.2_exon35;EYS_NM_001292009.2_exon34;EYS_NM_001142800.2_exon34;EYS_NM_001292009.2_exon33;EYS_NM_001142800.2_exon33;EYS_NM_001142800.2_exon32;EYS_NM_001292009.2_exon32	EYS	-	silencer_GeneID:123744835,enhancer_GeneID:113175011	0	-	-	438911	224641	2442.35	1.954	86.4417	7.59	4.04	7.86	1	7	VCV001503642.1_duplication_Likely_pathogenic	VCV001516019.1_duplication_Likely_pathogenic,VCV001459554.1_duplication_Pathogenic,VCV001503642.1_duplication_Likely_pathogenic,VCV001503681.1_duplication_Likely_pathogenic	6015	5588
	LL323	chr6	65681640	65767620	65681640	65767920	deletion	1	5	Off-target_chr6:65681640-65707174;EYS_NM_001142800.2_exon14,EYS_NM_001292009.2_exon14;Off-target_chr6:65707896-65737551;Off-target_chr6:65737551-65767206;EYS_NM_001142800.2_exon13,EYS_NM_001292009.2_exon13	EYS	EYS_NM_001142800.2_exon14;EYS_NM_001292009.2_exon14;EYS_NM_001142800.2_exon13;EYS_NM_001292009.2_exon13	EYS	-	-	1	-	-	46195	116727	3655.62	0.396	-15.7431	3.2	6.09	3.15	7	7	VCV001459523.1_deletion_Pathogenic,VCV000831786.1_deletion_Pathogenic	VCV000812467.1_deletion_Pathogenic,VCV001459854.1_deletion_Pathogenic,VCV001455342.1_deletion_Pathogenic,VCV001452816.1_deletion_Pathogenic,VCV000810045.9_deletion_Likely_pathogenic,VCV000831967.1_deletion_Pathogenic,VCV001515695.1_deletion_Likely_pathogenic,VCV000831343.1_deletion_Pathogenic,VCV000812468.1_deletion_Pathogenic,VCV001429529.1_deletion_Pathogenic,VCV001068598.1_deletion_Pathogenic,…	6036	5569
	LL323	chr6	65098582	65098733	65098282	65099033	deletion	1	1	EYS_NM_001292009.2_exon29,EYS_NM_001142800.2_exon29	EYS	EYS_NM_001292009.2_exon29;EYS_NM_001142800.2_exon29	EYS	-	-	0	-	-	15600	38794	2907.19	0.402	-6.53554	6.7	10.51	6.54	11	7	-	VCV000812467.1_deletion_Pathogenic,VCV000832687.1_deletion_Likely_pathogenic,VCV001459854.1_deletion_Pathogenic,VCV001070728.1_deletion_Pathogenic,VCV001439820.1_deletion_Pathogenic,VCV000812315.1_deletion_Pathogenic,VCV001408679.1_deletion_Pathogenic,VCV001455342.1_deletion_Pathogenic,VCV001452816.1_deletion_Pathogenic,VCV001459847.1_deletion_Pathogenic,VCV000810045.9_deletion_Likely_pathogenic	6021	5585
	LL330	chr9	2688782	2803851	2688782	2804151	deletion	0	12	Off-target_chr9:2688782-2717209;KCNV2_NM_133497.4_exon1-part1;KCNV2_NM_133497.4_exon1-part2;KCNV2_NM_133497.4_exon1-part3;KCNV2_NM_133497.4_exon1-part4;KCNV2_NM_133497.4_exon1-part5;KCNV2_NM_133497.4_exon1-part6;Off-target_chr9:2719395-2729145;KCNV2_NM_133497.4_exon2-part1;KCNV2_NM_133497.4_exon2-part2;Off-target_chr9:2730337-2767094;Off-target_chr9:2767094-2803851	KCNV2	KCNV2_NM_133497.4_exon1;KCNV2_NM_133497.4_exon2	KCNV2,PUM3	-	silencer_GeneID:124210607	0	-	-	4539	678576	5319.58	0.007	-114.806	10.49	12.81	9.57	1	7	VCV001048135.1_deletion_Likely_pathogenic,VCV001459805.1_deletion_Pathogenic,VCV000832981.1_deletion_Pathogenic,VCV001066823.1_deletion_Likely_pathogenic	VCV000397826.2_deletion_Pathogenic,VCV000401563.2_deletion_Pathogenic,VCV000611423.1_deletion_Pathogenic,VCV000152906.3_deletion_Pathogenic,VCV000689070.1_deletion_Pathogenic,VCV001527474.1_deletion_Pathogenic,VCV000154196.2_deletion_Pathogenic,VCV000563670.1_deletion_Pathogenic,VCV000442111.2_deletion_Pathogenic,VCV000155570.2_deletion_Pathogenic,VCV001527476.1_deletion_Pathogenic,VCV000563673.1…	187	9135
	LL332	chr6	64940484	64978789	64940184	64978789	duplication	4	2	EYS_NM_001292009.2_exon31,EYS_NM_001142800.2_exon31;Off-target_chr6:64941017-64978789	EYS	EYS_NM_001292009.2_exon31;EYS_NM_001142800.2_exon31	EYS	-	-	0	-	-	124336	61910	3462.48	2.008	12.8178	8.95	2.45	6.41	9	10	VCV001066056.1_duplication_Likely_pathogenic	VCV001516019.1_duplication_Likely_pathogenic,VCV001503681.1_duplication_Likely_pathogenic,VCV000833091.1_duplication_Likely_pathogenic,VCV001066060.1_duplication_Likely_pathogenic,VCV001515977.1_duplication_Likely_pathogenic,VCV001066056.1_duplication_Likely_pathogenic	6019	5587
	LL356	chr1	216144418	216565141	216144118	216565141	deletion	1	57	Off-target_chr1:216144418-216166061;USH2A_NM_206933.4_exon35;USH2A_NM_206933.4_exon34;USH2A_NM_206933.4_exon33;Off-target_chr1:216174204-216219472;USH2A_NM_206933.4_exon32;USH2A_NM_206933.4_exon31;Off-target_chr1:216222289-216243142;USH2A_NM_206933.4_exon30;USH2A_NM_206933.4_exon29;USH2A_NM_206933.4_exon28;Off-target_chr1:216246942-216251130;USH2A_NM_206933.4_exon27;USH2A_NM_206933.4_exon26;USH2A…	USH2A	USH2A_NM_206933.4_exon35;USH2A_NM_206933.4_exon34;USH2A_NM_206933.4_exon33;USH2A_NM_206933.4_exon32;USH2A_NM_206933.4_exon31;USH2A_NM_206933.4_exon30;USH2A_NM_206933.4_exon29;USH2A_NM_206933.4_exon28;USH2A_NM_206933.4_exon27;USH2A_NM_206933.4_exon26;USH2A_NM_206933.4_exon25;USH2A_NM_206933.4_exon24;USH2A_NM_206933.4_exon23;USH2A_NM_206933.4_exon22;USH2A_NM_007123.6_exon21;USH2A_NM_206933.4_exon21…	USH2A	USH2A-AS2_NR_125993.1,USH2A-AS2_NR_125992.1	silencer_GeneID:122152296	0	-	-	742232	1517952	2295.64	0.489	-258.838	5.8	9.4	4.54	1	24	VCV001457288.1_deletion_Pathogenic,VCV001379960.1_deletion_Pathogenic,VCV000831328.1_deletion_Pathogenic,VCV001459460.1_deletion_Pathogenic,VCV001074583.1_deletion_Pathogenic,VCV000503556.3_deletion_Pathogenic,VCV000806426.9_deletion_Likely_pathogenic,VCV001185077.1_deletion_Likely_pathogenic,VCV000688085.1_deletion_Pathogenic,VCV001460281.1_deletion_Pathogenic,VCV001460394.1_deletion_Pathogenic,…	VCV001199386.1_deletion_Pathogenic,VCV000034890.2_deletion_Pathogenic,VCV000161040.1_deletion_Pathogenic,VCV000224870.1_deletion_Pathogenic,VCV000523271.1_deletion_Pathogenic,VCV001460279.1_deletion_Pathogenic,VCV000503557.3_deletion_Pathogenic,VCV000833168.1_deletion_Pathogenic,VCV001442542.1_deletion_Pathogenic,VCV001459989.1_deletion_Pathogenic,VCV000437432.1_deletion_Pathogenic,VCV001457288.1…	21210	2465
	OPH-102-940	chr8	55537815	55541331	55537815	55541331	deletion	1	12	RP1_NM_006269.2_exon4-part3;RP1_NM_006269.2_exon4-part4;RP1_NM_006269.2_exon4-part5;RP1_NM_006269.2_exon4-part6;RP1_NM_006269.2_exon4-part7;RP1_NM_006269.2_exon4-part8;RP1_NM_006269.2_exon4-part9;RP1_NM_006269.2_exon4-part10;RP1_NM_006269.2_exon4-part11;RP1_NM_006269.2_exon4-part12;RP1_NM_006269.2_exon4-part13;RP1_NM_006269.2_exon4-part14	RP1	RP1_NM_006269.2_exon4	RP1	-	-	0	-	gnomAD-SV_v2.1_DUP_8_24647	375031	761545	3656.02	0.492	-91.1114	8.68	11.04	7.59	3	6	-	VCV000610904.1_deletion_Pathogenic,VCV000154575.2_deletion_Pathogenic,VCV000155115.2_deletion_Pathogenic,VCV000397951.2_deletion_Pathogenic,VCV000438254.1_deletion_Likely_pathogenic	3260	4670
	YWC150	chr19	54481390	54624929	54481090	54625229	deletion	1	68	CACNG8_NM_031895.6_exon2;CACNG8_NM_031895.6_exon3;CACNG8_NM_031895.6_exon4-part1;CACNG8_NM_031895.6_exon4-part2;CACNG8_NM_031895.6_exon4-part3;CACNG8_NM_031895.6_exon4-part4;CACNG6_NM_031897.3_exon1,CACNG6_NM_145814.2_exon1,CACNG6_NM_145815.2_exon1-part5;CACNG6_NM_031897.3_exon1,CACNG6_NM_145814.2_exon1,CACNG6_NM_145815.2_exon1-part6;Off-target_chr19:54496762-54501179;CACNG6_NM_145815.2_exon2,CAC…	CACNG8,CACNG6,VSTM1,TARM1,OSCAR,NDUFA3,TFPT,PRPF31	CACNG8_NM_031895.6_exon2;CACNG8_NM_031895.6_exon3;CACNG8_NM_031895.6_exon4;CACNG6_NM_031897.3_exon1;CACNG6_NM_145814.2_exon1;CACNG6_NM_145815.2_exon1;CACNG6_NM_145815.2_exon2;CACNG6_NM_145814.2_exon2;CACNG6_NM_145814.2_exon3;CACNG6_NM_145815.2_exon3;CACNG6_NM_031897.3_exon2;CACNG6_NM_145814.2_exon4;VSTM1_NM_001288793.2_exon6;VSTM1_NM_001288791.2_exon9;VSTM1_NM_001288792.2_exon8;VSTM1_NM_198481.4_…	CACNG8,CACNG6,VSTM1,TARM1,OSCAR,NDUFA3,TFPT,PRPF31	MIR935_NR_030632.1,CACNG6_NR_102308.2,VSTM1_NR_110142.2	enhancer_GeneID:121852993	0	-	-	2039201	4179564	4484.68	0.488	-298.606	6.85	7.67	4.39	1	16	VCV000599085.1_deletion_Pathogenic,VCV001458118.1_deletion_Pathogenic	VCV000253434.2_deletion_Pathogenic,VCV001460444.1_deletion_Pathogenic,VCV000599085.1_deletion_Pathogenic,VCV001370649.1_deletion_Pathogenic,VCV001458118.1_deletion_Pathogenic,VCV001458971.1_deletion_Pathogenic,VCV001391980.1_deletion_Pathogenic,VCV001456518.1_deletion_Pathogenic,VCV000438250.1_deletion_Likely_pathogenic	12590	1326
	YWC181	chr6	42672102	42672349	42671802	42672649	deletion	1	1	PRPH2_NM_000322.5_exon2	PRPH2	PRPH2_NM_000322.5_exon2	PRPH2	-	-	1	-	-	29132	68859	3946.58	0.423	-7.64314	8.7	9.18	7.64	13	4	-	VCV000058427.1_deletion_Pathogenic,VCV000058428.1_deletion_Pathogenic,VCV000057326.1_deletion_Pathogenic,VCV000402016.2_deletion_Pathogenic,VCV001457440.1_deletion_Pathogenic,VCV001454878.1_deletion_Pathogenic	4483	7123
	YWC262	chr19	54625229	54632746	54624929	54634737	deletion	1	10	PRPF31_NM_015629.4_exon4;PRPF31_NM_015629.4_exon5;PRPF31_NM_015629.4_exon6;PRPF31_NM_015629.4_exon7;PRPF31_NM_015629.4_exon8;PRPF31_NM_015629.4_exon9;PRPF31_NM_015629.4_exon10;PRPF31_NM_015629.4_exon11;PRPF31_NM_015629.4_exon12;PRPF31_NM_015629.4_exon13	PRPF31	PRPF31_NM_015629.4_exon4;PRPF31_NM_015629.4_exon5;PRPF31_NM_015629.4_exon6;PRPF31_NM_015629.4_exon7;PRPF31_NM_015629.4_exon8;PRPF31_NM_015629.4_exon9;PRPF31_NM_015629.4_exon10;PRPF31_NM_015629.4_exon11;PRPF31_NM_015629.4_exon12;PRPF31_NM_015629.4_exon13	PRPF31	-	-	1	-	-	375761	684077	4314.64	0.549	-55.5078	6.36	7.18	5.55	2	6	VCV001460424.1_deletion_Pathogenic,VCV001460192.1_deletion_Pathogenic,VCV001458117.1_deletion_Pathogenic,VCV001485235.1_deletion_Likely_pathogenic	VCV000253434.2_deletion_Pathogenic,VCV001460444.1_deletion_Pathogenic,VCV001370649.1_deletion_Pathogenic,VCV001458971.1_deletion_Pathogenic,VCV001391980.1_deletion_Pathogenic,VCV001456518.1_deletion_Pathogenic,VCV000438250.1_deletion_Likely_pathogenic,VCV001459907.1_deletion_Pathogenic,VCV001459909.1_deletion_Pathogenic,VCV001460424.1_deletion_Pathogenic,VCV001460192.1_deletion_Pathogenic,VCV0014…	12634	1316
