# Supplementary material for: Detection of elusive DNA copy-number variations in hereditary disease and cancer through the use of noncoding and off-target sequencing reads
Source: Am J Hum Genet. 2024 Mar 25;111(4):701–13. doi: 10.1016/j.ajhg.2024.03.001 (PMC11023916; doi:10.1016/j.ajhg.2024.03.001)
Supplement: Table S8. Characteristics of individual CNVs from the IRD cohort, and their detection by various tools [file mmc9.xlsx]

## Sheet: Sheet1
	Supplemental Table 8. Characteristics of individual CNVs from the IRD cohort, and their detection by various tools
	ID	Gene	Type	Transcript	Nb of exons	Affected exons	OFF-PEAK	OFF-PEAK-HQ	cn.mops	CNVkit	CODEX2	CoNIFER	Control-FREEC	ExomeDepth	GATK gCNV	SavvyCNV	Subgroup	Off-target	Capture kit	Effect	ACMG criteria	ACMG classification	Split-reads	Comment
	CHbasl0042	EYS	hetdel	NM_001142800.2	1	1	Yes	Yes	No	No	No	No	No	No	No	No	Off-target	Yes	2	Include first exon	PVS1, PM2, PM3	Pathogenic	No
	CHbasl0058	EYS	homdel	NM_001142800.2	1	1	Yes	No	No	No	No	No	No	No	No	No	Off-target	Yes	2	Include first exon	PVS1, PM2	Likely pathogenic	No
	CHbasl0108	PRPF31	hetdel	NM_015629.4	13	1 to 13	Yes	Yes	Yes	No	No	More target(s)	No	Yes	Yes	Yes	Kit 2	No	2	Include first exon	PVS1, PM2	Likely pathogenic	>20	One break in on-target
	CHbasl0159	PRPF31	hetdel	NM_015629.4	1	1	Yes	Yes	No	No	No	No	No	No	No	Yes	Off-target	Yes	2	Include first exon	PVS1, PM2	Likely pathogenic	No
	CHbasl0212	EYS	hetdup	NM_001142800.2	1	35	Yes	Yes	No	No	No	No	No	Yes	Yes	No	Single exon	No	2	Frameshift	PVS1, PM2, PM3	Pathogenic	No
	CHbasl0228	RCBTB1	hetdup	NM_018191.4	9	1 to 9	Yes	Yes	No	No	No	More target(s)	No	Yes	Yes	Yes	Kit 2	No	2	Uncertain	PM2, BS2	Likely benign	No
	CHbasl0288	EYS	hetdel	NM_001142800.2	1	1	Yes	Yes	No	No	No	No	No	No	No	No	Off-target	Yes	2	Include first exon	PVS1, PM2, PM3	Pathogenic	No
	CHbasl0303	PCDH15	homdel	NM_001142773.2	1	1	Yes	Yes	No	No	No	No	No	No	No	Yes	Off-target	Yes	2	Include first exon	PVS1, PM2	Likely pathogenic	1
	CHbasl0339	CLN3	hetdel	NM_001042432.2	2	8 and 9	Yes	Yes	No	No	No	No	No	Yes	Yes	Yes	Kit 2	No	2	Frameshift	PVS1, PM2, PM3	Pathogenic	No
	CHbasl0377	ABCA4	hetdel	NM_000350.3	1	2	Yes	Yes	No	No	No	No	More target(s)	Yes	Yes	No	Single exon	No	3	Frameshift	PVS1, PM2, PM3	Pathogenic	No
	CHlaus0002	CNGA1	hetdel	NM_001379270.1	3	4 to 6	Yes	Yes	No	No	No	No	No	Yes	Yes	No	Kits 1 and 3	No	1	Frameshift	PVS1, PM2	Likely pathogenic	No
	CHlaus0003	PRPF31	hetdel	NM_015629.4	14	Whole gene	Yes	Yes	Yes	No	No	More target(s)	No	Yes	Less target(s)	Yes	Kits 1 and 3	No	1	Whole gene	PVS1, PM2	Likely pathogenic	>20	One break in on-target
	CHlaus0015	IFT140	hetdel	NM_014714.4	3	29 to 31	Yes	Yes	Yes	No	No	More target(s)	Less target(s)	Yes	Yes	No	Kits 1 and 3	No	1	Include last exon	PVS1, PM2, PM3	Pathogenic	>20	One break in on-target
	CHlaus0021	USH2A	hetdel	NM_206933.4	1	22	Yes	Yes	No	No	No	No	No	Yes	Yes	Yes	Single exon	No	2	Frameshift	PVS1, PM2, PM3	Pathogenic	No
	CHlaus0028	PRPH2	hetdel	NM_000322.5	2	2 to 3	Yes	Yes	No	No	No	More target(s)	No	Yes	Yes	Yes	Kit 2	No	2	Include last exon	PVS1, PM2	Likely pathogenic	1
	CHlaus0216	CDHR1	hetdel	NM_033100.4	6	11 to 17	Yes	Yes	Yes	No	No	More target(s)	No	Less target(s)	Yes	Yes	Kit 2	No	2	Include last exon	PVS1, PM2, PM3	Pathogenic	No
	CHlaus0264	DRAM2	homdel	NM_178454.6	1	9	Yes	Yes	No	No	No	No	No	Yes	Yes	Yes	Single exon	No	2	Deletion of 30 amino acids	PM2, PM4, PP3	Uncertain significance	No
	CHlaus0295	CHM	homdel	NM_000390.4	2	6 and 7	Yes	Yes	No	No	No	No	More target(s)	Yes	Yes	Yes	Kit 2	No	2	Frameshift	PVS1, PM2	Likely pathogenic	No
	CHlaus0355	RCBTB1	homdup	NM_018191.4	9	1 to 9	Yes	Yes	Yes	No	No	No	No	Yes	Yes	Yes	Kits 1 and 3	No	3	Uncertain	PM2, BS2	Likely benign	1
	CHlaus0355	RLBP1	homdel	NM_000326.5	3	7 to 9	Yes	Yes	No	No	No	No	More target(s)	Yes	Yes	No	Kits 1 and 3	No	3	Include last exon	PVS1, PM2	Likely pathogenic	No
	LC3	OCA2	hetdel	NM_000275.3	1	5	Yes	Yes	No	No	No	No	No	Yes	More target(s)	No	Single exon	No	3	Frameshift	PVS1, PM2	Likely pathogenic	1
	LC3	OCA2	hetdel	NM_000275.3	1	7	Yes	Yes	No	No	No	No	No	Yes	More target(s)	No	Single exon	No	3	Frameshift	PVS1, PM2	Likely pathogenic	>20	One break in on-target
	LL173	EYS	homdel	NM_001142800.2	2	13 and 14	Yes	Yes	No	No	No	No	More target(s)	Yes	Yes	No	Kits 1 and 3	No	1	Frameshift	PVS1, PM2	Likely pathogenic	No
	LL237	EYS	homdup	NM_001142800.2	4	32 to 35	Yes	No	No	No	No	No	No	No	No	No	Kits 1 and 3	No	1	Frameshift	PVS1, PM2	Likely pathogenic	No
	LL244	CLN3	hetdel	NM_001042432.2	2	8 and 9	Yes	Yes	No	No	No	No	No	Yes	Yes	No	Kits 1 and 3	No	1	Frameshift	PVS1, PM2, PM3	Pathogenic	No
	LL264	USH2A	hetdel	NM_206933.4	2	63 and 64	Yes	Yes	No	No	No	No	No	Yes	Yes	Yes	Kit 2	No	2	Deletion of 613 amino acids	PM2, PM3, PM4	Likely pathogenic	No
	LL274	EYS	homdel	NM_001142800.2	2	13 and 14	Yes	Yes	No	No	No	No	More target(s)	Yes	Yes	Yes	Kit 2	No	2	Frameshift	PVS1, PM2	Likely pathogenic	No
	LL278	EYS	homdup	NM_001142800.2	4	32 to 35	Yes	Yes	No	No	No	No	No	Yes	Yes	Yes	Kit 2	No	2	Frameshift	PVS1, PM2	Likely pathogenic	No
	LL323	EYS	hetdel	NM_001142800.2	1	29	Yes	Yes	No	No	No	No	No	Yes	Yes	Yes	Single exon	No	2	Frameshift	PVS1, PM2	Likely pathogenic	No
	LL323	EYS	hetdel	NM_001142800.2	2	13 and 14	Yes	Yes	No	No	Yes	No	No	Yes	Yes	Yes	Kit 2	No	2	Frameshift	PVS1, PM2	Likely pathogenic	No
	LL330	KCNV2	homdel	NM_133497.4	2	Whole gene	Yes	Yes	No	No	No	No	No	Yes	Less target(s)	Yes	Kit 2	No	2	Whole gene	PVS1, PM2	Likely pathogenic	1
	LL332	EYS	homdup	NM_001142800.2	1	31	Yes	Yes	No	No	No	No	No	Yes	Yes	Yes	Single exon	No	2	Frameshift	PVS1, PM2	Likely pathogenic	No
	LL356	USH2A	hetdel	NM_206933.4	31	4 to 35	Yes	Yes	Yes	No	No	No	No	Yes	Yes	Yes	Kits 1 and 3	No	3	Frameshift	PVS1, PM2	Likely pathogenic	No
	OPH-102-940	RP1	hetdel	NM_006269.2	1	4 (partial)	Yes	Yes	No	No	No	No	No	No	No	Yes	Single exon	No	2	Frameshift	PVS1, PM2	Likely pathogenic	>20	Intra-exonic
	YWC150	PRPF31	hetdel	NM_015629.4	3	1 to 3	Yes	Yes	Less target(s)	No	No	More target(s)	No	Yes	Yes	Yes	Kit 2	No	2	Include first exon	PVS1, PM2	Likely pathogenic	No
	YWC181	PRPH2	hetdel	NM_000322.5	1	2	Yes	Yes	No	No	No	No	No	Yes	Yes	Yes	Single exon	No	2	Frameshift	PVS1, PM2	Likely pathogenic	No
	YWC262	PRPF31	hetdel	NM_015629.4	10	4 to 13	Yes	Yes	Yes	No	No	Less and more target(s)	No	Yes	Yes	Yes	Kit 2	No	2	Frameshift	PVS1, PM2	Likely pathogenic	No
