# Supplementary material for: Detection of elusive DNA copy-number variations in hereditary disease and cancer through the use of noncoding and off-target sequencing reads
Source: Am J Hum Genet. 2024 Mar 25;111(4):701–13. doi: 10.1016/j.ajhg.2024.03.001 (PMC11023916; doi:10.1016/j.ajhg.2024.03.001)
Supplement: Table S9. Details on SNVs and indels found in compound heterozygosity with CNVs in the retinal disease cohort [file mmc10.xlsx]

## Sheet: Sheet1
	Supplemental Table 9. Details on SNVs and indels found in compound heterozygosity with CNVs in the retinal disease cohort.
	ID	Type	Gene	HGVS_Genomic_GRCh37	HGVS_transcript	HGVS_Predicted_Protein	ACMG	ACMG criteria	ClinVar	gnomAD_exome_ALL	gnomAD_genome_ALL	avsnp150	MutScore	VEST4_score	REVEL_score	CADD_phred	GERP++_RS	gerp++gt2	phyloP100way_vertebrate	MaxEntScan	SpliceAI	dbscSNV_ADA	dbscSNV_RF
	CHbasl0042	missense	EYS	NC_000006.11:g.64940493C>T	NM_001142800.2:c.6416G>A	NP_001136272.1:p.(Cys2139Tyr)	Pathogenic	PM2, PM5, PP3, PP5	Conflicting leaning toward pathogenic	0.0001	0.0001	rs749909863	0.941	0.719	0.755	24.9	3.06	3.06	1.949	NA	NA	NA	NA
	CHbasl0212	frameshift deletion	EYS	NC_000006.11:g.64776242del	NM_001142800.2:c.6714del	NP_001136272.1:p.(Ile2239SerfsTer17)	Pathogenic	PVS1, PM2, PP5	Pathogenic/Likely pathogenic	3.948e-05	.	rs752953889	.	.	.	.	.	.	.	NA	NA	NA	NA
	CHbasl0228	missense	RCBTB1	NC_000013.10:g.50140885T>C	NM_018191.4:c.146A>G	NP_060661.3:p.(Asn49Ser)	VUS	PM2, PP3	VUS	0.0001	9.685e-05	rs376586330	0.657	0.926	0.748	26.3	5.72	5.72	7.604	NA	NA	NA	NA
	CHbasl0288	stopgain	EYS	NC_000006.11:g.66204620G>T	NM_001142800.2:c.684C>A	NP_001136272.1:p.(Cys228Ter)	Pathogenic	PVS1, PM2, PP5	Pathogenic	.	3.228e-05	.	.	0.83	.	32	0.851	.	0.934	NA	NA	NA	NA
	CHbasl0339	missense	CLN3	NC_000016.9:g.28493821C>T	NM_001042432.2:c.883G>A	NP_001035897.1:p.(Glu295Lys)	Pathogenic	PM1, PM2, PP2, PP3, PP5	Pathogenic	1.624e-05	3.23e-05	rs121434286	0.393	0.922	0.819	25.4	5.62	5.62	3.55	NA	Donor loss with 0.24	NA	NA
	CHbasl0377	frameshift insertion	ABCA4	NC_000001.10:g.94528703dup	NM_000350.3:c.1725dup	NP_000341.2:p.(Asp576ArgfsTer8)	Likely pathogenic	PVS1, PM2	-	.	.	.	.	.	.	.	.	.	.	NA	Donor loss with 0.19	NA	NA
	CHlaus0002	missense	CNGA1	NC_000004.11:g.47939546G>A	NM_001379270.1:c.953C>T	NP_001366199.1:p.(Ser318Phe)	VUS	PM2, PP3	-	.	.	.	0.984	0.936	0.93	26.7	4.77	4.77	9.542	NA	NA	NA	NA
	CHlaus0015	frameshift deletion	IFT140	NC_000016.9:g.1561127del	NM_014714.4:c.4207del	NP_055529.2:p.(Arg1403GlyfsTer13)	Likely pathogenic	PVS1, PM2	-	.	.	.	.	.	.	.	.	.	.	NA	NA	NA	NA
	CHlaus0021	frameshift deletion	USH2A	NC_000001.10:g.216420437del	NM_206933.4:c.2299del	NP_996816.3:p.(Glu767SerfsTer21)	Pathogenic	PVS1, PM2, PP5	Pathogenic	0.0007	0.0003	rs80338903	.	.	.	.	.	.	.	NA	NA	NA	NA
	CHlaus0216	synonymous	CDHR1	NC_000010.10:g.85962879G>A	NM_033100.4:c.783G>A	NP_149091.1:p.(Pro261=)	Likely pathogenic	PM2, PM3, PP3, PP5	Conflicting leaning toward pathogenic	0.0029	0.0045	rs147346345	.	.	.	.	.	3.04	.	Disruption of donor site from 7.85 to 3.07	Donor loss with 0.68	0.9999	0.934
	LL244	missense	CLN3	NC_000016.9:g.28488941G>A	NM_001042432.2:c.1213C>T	NP_001035897.1:p.(Arg405Trp)	Pathogenic	PS4, PM2, PP2, PP3, PP5	Conflicting leaning toward pathogenic	6.118e-05	3.231e-05	rs139842473	0.799	0.878	0.873	29.7	4.1	4.1	3.485	NA	NA	NA	NA
	LL264	missense	USH2A	NC_000001.10:g.216420434A>G	NM_206933.4:c.2302T>C	NP_996816.3:p.(Cys768Arg)	Likely pathogenic	PM1, PM2, PP3	.	.	.	rs1052375050	0.997	0.996	0.992	28	5.79	5.79	8.585	NA	NA	NA	NA
	LL356	missense	USH2A	NC_000001.10:g.216595447A>C	NM_206933.4:c.232T>G	NP_996816.3:p.(Phe78Val)	VUS	PM2, PP3, PP5	Likely pathogenic/VUS	8.138e-06	.	rs775094277	0.066	0.09	0.015	13.92	-0.855	.	0.305	Creation of donor site from -1.66 to 6.84	Donor gain with 0.98	NA	NA
