# Supplementary material for: Detection of elusive DNA copy-number variations in hereditary disease and cancer through the use of noncoding and off-target sequencing reads
Source: Am J Hum Genet. 2024 Mar 25;111(4):701–13. doi: 10.1016/j.ajhg.2024.03.001 (PMC11023916; doi:10.1016/j.ajhg.2024.03.001)
Supplement: Table S10. OFF-PEAK output for a common heterozygous deletion in the large IRD batch [file mmc11.xlsx]

## Sheet: CNVs-all
	Supplemental Table 10. OFF-PEAK output for a common heterozygous deletion in the large IRD batch.
	ID	Chromosome	Begin	End	Begin-min	End-max	Type	Ploidy	Nb_targets	Targets	Genes	Exons	Genes-possible	ncRNAs	RefSeq_Functional_Element	Nb_overlapping_samples	gnomAD-CNV_1%	gnomAD-CNV_ALL	Counts	Average_counts	SD_counts	Ratio	Z-score_cor	PQ	CQ	QUAL	Rank_sample	Nb_CNV_HQ	ClinVar-patho_included	ClinVar-patho_overlap	Nb-exon-before-chr	Nb-exon-after-chr
	CHbasl0206	chr10	124359543	124359645	124358613	124376709	deletion	1	1	DMBT1_NM_001377530.1_exon27,DMBT1_NM_007329.3_exon27,DMBT1_NM_001320644.2_exon27,DMBT1_NM_017579.3_exon26,DMBT1_NM_004406.3_exon17	DMBT1	DMBT1_NM_001377530.1_exon27;DMBT1_NM_007329.3_exon27;DMBT1_NM_001320644.2_exon27;DMBT1_NM_017579.3_exon26;DMBT1_NM_004406.3_exon17	DMBT1	-	-	7	-	gnomAD-SV_v2.1_DEL_10_114725	17796	38388	4465.52	0.464	-4.58952	4.3	4.09	4.59	51	3	-	VCV001527606.1_deletion_Pathogenic,VCV000625556.1_deletion_Pathogenic,VCV001077193.1_deletion_Likely_pathogenic,VCV000253439.2_deletion_Pathogenic,VCV000150986.2_deletion_Pathogenic	8769	869
	CHlaus0068	chr10	124359543	124359645	124358613	124376709	deletion	1	1	DMBT1_NM_001377530.1_exon27,DMBT1_NM_007329.3_exon27,DMBT1_NM_001320644.2_exon27,DMBT1_NM_017579.3_exon26,DMBT1_NM_004406.3_exon17	DMBT1	DMBT1_NM_001377530.1_exon27;DMBT1_NM_007329.3_exon27;DMBT1_NM_001320644.2_exon27;DMBT1_NM_017579.3_exon26;DMBT1_NM_004406.3_exon17	DMBT1	-	-	7	-	gnomAD-SV_v2.1_DEL_10_114725	21093	38503	3285.22	0.548	-4.41488	4.7	22.73	4.41	49	6	-	VCV001527606.1_deletion_Pathogenic,VCV000625556.1_deletion_Pathogenic,VCV001077193.1_deletion_Likely_pathogenic,VCV000253439.2_deletion_Pathogenic,VCV000150986.2_deletion_Pathogenic	8769	869
	CHlaus0086	chr10	124359543	124359645	124358613	124376709	deletion	1	1	DMBT1_NM_001377530.1_exon27,DMBT1_NM_007329.3_exon27,DMBT1_NM_001320644.2_exon27,DMBT1_NM_017579.3_exon26,DMBT1_NM_004406.3_exon17	DMBT1	DMBT1_NM_001377530.1_exon27;DMBT1_NM_007329.3_exon27;DMBT1_NM_001320644.2_exon27;DMBT1_NM_017579.3_exon26;DMBT1_NM_004406.3_exon17	DMBT1	-	-	7	-	gnomAD-SV_v2.1_DEL_10_114725	22357	38533	2606.82	0.58	-4.37302	5	16.14	4.37	39	9	-	VCV001527606.1_deletion_Pathogenic,VCV000625556.1_deletion_Pathogenic,VCV001077193.1_deletion_Likely_pathogenic,VCV000253439.2_deletion_Pathogenic,VCV000150986.2_deletion_Pathogenic	8769	869
	CHlaus0264	chr10	124359543	124359645	124358613	124376709	deletion	1	1	DMBT1_NM_001377530.1_exon27,DMBT1_NM_007329.3_exon27,DMBT1_NM_001320644.2_exon27,DMBT1_NM_017579.3_exon26,DMBT1_NM_004406.3_exon17	DMBT1	DMBT1_NM_001377530.1_exon27;DMBT1_NM_007329.3_exon27;DMBT1_NM_001320644.2_exon27;DMBT1_NM_017579.3_exon26;DMBT1_NM_004406.3_exon17	DMBT1	-	-	7	-	gnomAD-SV_v2.1_DEL_10_114725	17452	38406	2848.02	0.454	-5.66393	6.7	9.83	5.66	23	9	-	VCV001527606.1_deletion_Pathogenic,VCV000625556.1_deletion_Pathogenic,VCV001077193.1_deletion_Likely_pathogenic,VCV000253439.2_deletion_Pathogenic,VCV000150986.2_deletion_Pathogenic	8769	869
	LL321	chr10	124359543	124359645	124358613	124376709	deletion	1	1	DMBT1_NM_001377530.1_exon27,DMBT1_NM_007329.3_exon27,DMBT1_NM_001320644.2_exon27,DMBT1_NM_017579.3_exon26,DMBT1_NM_004406.3_exon17	DMBT1	DMBT1_NM_001377530.1_exon27;DMBT1_NM_007329.3_exon27;DMBT1_NM_001320644.2_exon27;DMBT1_NM_017579.3_exon26;DMBT1_NM_004406.3_exon17	DMBT1	-	-	7	-	gnomAD-SV_v2.1_DEL_10_114725	16780	38436	2907.82	0.437	-6.70137	6.6	12.39	6.7	18	9	-	VCV001527606.1_deletion_Pathogenic,VCV000625556.1_deletion_Pathogenic,VCV001077193.1_deletion_Likely_pathogenic,VCV000253439.2_deletion_Pathogenic,VCV000150986.2_deletion_Pathogenic	8769	869
	OPH.102.952	chr10	124359543	124359645	124358613	124376709	deletion	1	1	DMBT1_NM_001377530.1_exon27,DMBT1_NM_007329.3_exon27,DMBT1_NM_001320644.2_exon27,DMBT1_NM_017579.3_exon26,DMBT1_NM_004406.3_exon17	DMBT1	DMBT1_NM_001377530.1_exon27;DMBT1_NM_007329.3_exon27;DMBT1_NM_001320644.2_exon27;DMBT1_NM_017579.3_exon26;DMBT1_NM_004406.3_exon17	DMBT1	-	-	7	-	gnomAD-SV_v2.1_DEL_10_114725	18319	38465	3281.64	0.476	-5.57447	5.9	4.79	5.57	23	8	-	VCV001527606.1_deletion_Pathogenic,VCV000625556.1_deletion_Pathogenic,VCV001077193.1_deletion_Likely_pathogenic,VCV000253439.2_deletion_Pathogenic,VCV000150986.2_deletion_Pathogenic	8769	869
	YWC159	chr10	124359543	124359645	124358613	124376709	deletion	1	1	DMBT1_NM_001377530.1_exon27,DMBT1_NM_007329.3_exon27,DMBT1_NM_001320644.2_exon27,DMBT1_NM_017579.3_exon26,DMBT1_NM_004406.3_exon17	DMBT1	DMBT1_NM_001377530.1_exon27;DMBT1_NM_007329.3_exon27;DMBT1_NM_001320644.2_exon27;DMBT1_NM_017579.3_exon26;DMBT1_NM_004406.3_exon17	DMBT1	-	-	7	-	gnomAD-SV_v2.1_DEL_10_114725	18212	38473	3246.46	0.473	-4.89751	5.9	4.48	4.9	32	13	-	VCV001527606.1_deletion_Pathogenic,VCV000625556.1_deletion_Pathogenic,VCV001077193.1_deletion_Likely_pathogenic,VCV000253439.2_deletion_Pathogenic,VCV000150986.2_deletion_Pathogenic	8769	869
