# Supplementary material for: Detection of elusive DNA copy-number variations in hereditary disease and cancer through the use of noncoding and off-target sequencing reads
Source: Am J Hum Genet. 2024 Mar 25;111(4):701–13. doi: 10.1016/j.ajhg.2024.03.001 (PMC11023916; doi:10.1016/j.ajhg.2024.03.001)
Supplement: Table S11. Primers used for CNV validation in the IRD cohort [file mmc12.xlsx]

## Sheet: Sheet1
	Supplemental Table 11. Primers used for CNV validation in the IRD cohort.
							Spanning the CNV			Inside of the CNV
	ID	Gene	Type	Transcript	Affected exons	Validation	Forward primer	Reverse primer	Internal primer	Forward primer	Reverse primer
	CHbasl0042	EYS	hetdel	NM_001142800.2	1	Yes, PCR	CR-7573: ATGTTCTCAATCAATATAAGTTAC	CR-7519: TGCTGTATCCCCAGAGTACAGAA		CR-7439: TTGACTCTAAGATGTGGGTCACG	CR-7440: CCTCTGTCGGAAGAGAATTGTGA
	CHbasl0058	EYS	homdel	NM_001142800.2	1	Yes, PCR	CR-7573: ATGTTCTCAATCAATATAAGTTAC	CR-7519: TGCTGTATCCCCAGAGTACAGAA		CR-7439: TTGACTCTAAGATGTGGGTCACG	CR-7440: CCTCTGTCGGAAGAGAATTGTGA
	CHbasl0108	PRPF31	hetdel	NM_015629.4	1 to 13	Yes, PCR	CR-8124: AAATGAAGAAAGGAGACCCTGATT	CR-8125: ATGCTGGAGAAATACTTCTGGTTG
	CHbasl0159	PRPF31	hetdel	NM_015629.4	1	Yes, PCR	CR-7568: CTCAGCTCCCACTCCACTCAACG	CR-7570: CTCCAGGTCTTTGTACAGGAGTC
	CHbasl0228	RCBTB1	hetdup	NM_018191.4	1 to 9	Yes, PCR	CR-8113: AAGCAGAATGCAACAATCAAATAA	CR-8114:AGCCTGTTCTTAAGCACTTCTGTT
	CHbasl0288	EYS	hetdel	NM_001142800.2	1	Yes, PCR	CR-7573: ATGTTCTCAATCAATATAAGTTAC	CR-7519: TGCTGTATCCCCAGAGTACAGAA		CR-7439: TTGACTCTAAGATGTGGGTCACG	CR-7440: CCTCTGTCGGAAGAGAATTGTGA
	CHbasl0303	PCDH15	homdel	NM_001142773.2	1	Yes, PCR	CR-8126: ATGTGAACACAGCAGAGAGTTAGC	CR-8127: CACAGACTCATCCAAAGTAACACC
	CHbasl0339	CLN3	hetdel	NM_000086.2	5 and 6	Yes, PCR	CR-7613: CATTCTGTCACCCTTAGAAGCC	CR-7614: GGGGGAGGACAAGCACTG	CR-7615: GGACTTGAAGGACGGAGTCT
	CHbasl0377	ABCA4	hetdel	NM_000350.3	2	Yes, PCR	CR-8141: CTCTCAAGCTCCCGGTGTAG	CR-8142: AGGAGCTTCCCTTCTTGCAT		CR-8159: AGGCCCAGACCAAAGTCTCT	CR-8158: AGTGGAACCCAGATGGACAC
	CHlaus0015	IFT140	hetdel	NM_014714.4	29 to 31	Yes, PCR	CR-7421: CTTGGGAAGGCAAAAGAGTTCTG	CR-7422: GAGACACGGAGAAAATCACGTTC
	CHlaus0028	PRPH2	hetdel	NM_000322.5	2 to 3	Yes, PCR	CR-7426: AGCTAAGGATCTGGCTTTTCAGT	CR-7425: GCATTCTTCGCGTGCAATTTTT		CR-06780: GCTCCACTGAAGGCTGTTTC	CR-06779: CCCATCTCCAGCTGTCTGTT
	CHlaus0216	CDHR1	hetdel	NM_033100.4	11 to 17	Yes, PCR	CR-8038: GAATTCACAAACAGGGAGTCACAG	CR-8043: AGCTCCATCCATTTATCCAGCAAG
	CHlaus0264	DRAM2	homdel	NM_178454.6	9	Yes, PCR	CR-8117: GTGGCAATTTTGGGACTGAT	CR-8118: TGGAAAAACCAAGCTTCTCAA
	CHlaus0295	CHM	homdel	NM_000390.4	6 and 7	Yes, PCR	CR-04725: TGCCTGCCTAATTTTCATCTG	CR-04519: TTGTTTTCCAATTTTTCTACTATTTCA		CR-04518: CCACGGAGGACTGGAATTTA	CR-04519: TTGTTTTCCAATTTTTCTACTATTTCA
	CHlaus0355	RCBTB1	homdup	NM_018191.4	1 to 9	Yes, PCR	CR-8113: AAGCAGAATGCAACAATCAAATAA	CR-8114:AGCCTGTTCTTAAGCACTTCTGTT
	CHlaus0355	RLBP1	homdel	NM_000326.5	7 to 9	Yes, PCR	CR-8143: AAATGGTTGTCATAAAATTCACGTT	CR-8122: ACAAGTATGGCCGAGTGGTC		CR-8129: CTTCTCAGTTCCCTGCAAGC	CR-8128: CTGCAGCAAATTACCCCAGT
	LC3	OCA2	hetdel	NM_000275.3	5	Yes, PCR	CR-8131: GGAGGGTGCATTCATTCTTCAG	CR-8130: TTTGCTCTAGGTTTCAGGCGAG
	LC3	OCA2	hetdel	NM_000275.3	7	Yes, PCR	CR-8133: ACACACAGCCACAGACAGGA	CR-8132: GGGACATGTTTGAAAGCATCA
	LL173	EYS	homdel	NM_001142800.2	13 and 14	Yes, PCR	CR-6994: CCCCAGCACTCAGAACCATT	CR-6995: GGATCAGACACCTTTTGGCC		CR-06278: TGGTTTCATTGGTGACCTTTC	CR-06279: GCAAGGTGAAATAAATGGGTTC
	LL244	CLN3	hetdel	NM_000086.2	5 and 6	Yes, PCR	CR-7613: CATTCTGTCACCCTTAGAAGCC	CR-7614: GGGGGAGGACAAGCACTG	CR-7615: GGACTTGAAGGACGGAGTCT
	LL274	EYS	homdel	NM_001142800.2	13 and 14	Yes, PCR	CR-6994: CCCCAGCACTCAGAACCATT	CR-6995: GGATCAGACACCTTTTGGCC		CR-06278: TGGTTTCATTGGTGACCTTTC	CR-06279: GCAAGGTGAAATAAATGGGTTC
	LL278	EYS	homdup	NM_001142800.2	32 to 35	Yes, WGS and PCR	CR-7708: ACCAGTTTATAAGTCCATGTATCTCCT	CR-7709: AATGCACTGGGAAGCTACCC
	LL323	EYS	hetdel	NM_001142800.2	13 and 14	Yes, MLPA and PCR	CR-6994: CCCCAGCACTCAGAACCATT	CR-6995: GGATCAGACACCTTTTGGCC		CR-06278: TGGTTTCATTGGTGACCTTTC	CR-06279: GCAAGGTGAAATAAATGGGTTC
	LL330	KCNV2	homdel	NM_133497.4	Whole gene	Yes, PCR	CR-8197: AAGCCTTGGAATGCAGAAGA	CR-8198: AGGCCAGGGTCTCCTTTAAC		CR-03979: GCTTGCTCCTCTCCCTTTCTT	CR-03980: GGCCTTTGTGTATGTCTGCTTC
	OPH-102-940	RP1	hetdel	NM_006269.2	4 (partial)	Yes, PCR	CR-8075: CTACACCTGGACTAAGAAGAGTGAGAC	CR-8076: GATAATATCTGCTTTACCGTACAGTTTTTC
	YWC150	PRPF31	hetdel	NM_015629.4	1 to 3	Yes, PCR	CR-8079: GGTTAAGAGTTTGTATGTGGGAGTTG	CR-8080: TTCCTGTCATCAACAAATTCCATT
	YWC262	PRPF31	hetdel	NM_015629.4	4 to 13	Yes, PCR	CR-8087: CAGAGTTTCGGGAGACTCACTG	CR-8088: CACTGGGCATCTTACTGAGCTG
